# Supplementary material for: Predicting future hospital antimicrobial resistance prevalence using machine learning
Source: Commun Med (Lond). 2024 Oct 10;4:197. doi: 10.1038/s43856-024-00606-8 (PMC11467333; doi:10.1038/s43856-024-00606-8)
Supplement: Supplementary file 4 — Supplementary Data 1 [file 43856_2024_606_MOESM4_ESM.xlsx]

## Sheet: Sheet1
	Number of Trusts contributing data to each financial year (N=119)							Mean usage rate	Max usage rate
Antibiotic	2014-2015	2015-2016	2016-2017	2017-2018	2018-2019	2019-2020	2020-2021
Amoxicillin/clavulanic acid	119	119	119	119	119	118	116	0.29	0.84
Flucloxacillin	119	119	119	119	119	118	116	0.28	1.84
Doxycycline	119	119	119	119	119	118	116	0.24	4.72
Clarithromycin	119	119	119	119	119	118	116	0.17	0.58
Amoxicillin	119	119	119	119	119	118	116	0.14	0.39
Metronidazole	119	119	119	119	119	118	116	0.08	0.56
Ciprofloxacin	119	119	119	119	119	118	116	0.08	0.24
Trimethoprim	119	119	119	119	119	118	116	0.06	0.23
Sulfamethoxazole/trimethoprim	119	119	119	119	119	118	116	0.05	0.55
Nitrofurantoin	119	119	119	119	119	118	116	0.05	0.26
Gentamicin	119	119	119	119	119	118	116	0.05	0.12
Piperacillin/tazobactam	119	119	119	119	119	118	116	0.05	0.15
Teicoplanin	119	119	119	119	119	118	116	0.04	0.14
Azithromycin	119	119	119	119	119	118	116	0.04	0.46
Clindamycin	119	119	119	119	119	118	116	0.03	0.12
Penicillin v	119	119	119	119	119	118	116	0.03	0.15
Levofloxacin	114	115	118	118	119	118	116	0.02	0.22
Meropenem	119	119	119	119	119	118	116	0.02	0.09
Ceftriaxone	119	119	119	119	119	118	116	0.02	0.13
Cefalexin	119	119	119	119	119	118	116	0.02	0.15
Penicillin g	119	119	119	119	119	118	116	0.02	0.14
Erythromycin	119	119	119	119	119	118	116	0.02	0.08
Cefuroxime	119	118	118	118	118	117	116	0.02	0.13
Vancomycin_iv	119	119	119	119	119	118	116	0.01	0.08
Lymecycline	118	118	118	118	118	118	116	0.01	0.08
Tobramycin	118	117	118	117	116	117	111	0.01	0.28
Cefotaxime	119	119	119	119	119	118	116	0.01	0.08
Colistin	119	119	119	119	119	118	116	0.01	0.2
Pivmecillinam	91	104	114	117	118	118	116	0.01	0.12
Ofloxacin	113	114	114	115	115	109	109	0.01	0.09
Linezolid	119	119	119	119	119	118	116	0.01	0.03
Moxifloxacin	117	118	118	118	119	118	113	0.01	0.05
Ceftazidime	119	119	119	119	119	118	116	0.01	0.1
Ertapenem	119	119	118	119	119	118	116	0	0.07
Cefradine	55	49	54	56	52	44	42	0	0.04
Daptomycin	117	118	119	119	118	118	115	0	0.04
Aztreonam	108	109	110	105	108	110	108	0	0.08
Cefaclor	62	56	54	54	55	57	52	0	0.1
Fusidic acid	119	119	118	118	116	117	115	0	0.03
Amikacin	116	116	114	114	115	115	111	0	0.04
Methenamine	80	88	96	101	104	107	107	0	0.04
Cefadroxil	16	14	13	11	12	9	4	0	0.03
Tigecycline	117	116	118	118	119	116	116	0	0.05
Temocillin	73	87	97	97	96	97	91	0	0.04
Oxytetracycline	118	118	118	117	117	116	114	0	0.04
Demeclocycline	101	105	109	101	99	100	98	0	0.01
Minocycline	112	113	113	107	106	106	100	0	0.02
Vancomycin_or	119	119	119	119	119	118	116	0	0.01
Cefpodoxime proxetil	2	2	2	0	0	0	0	0	0.01
Ampicillin/flucloxacillin	39	30	33	33	29	28	25	0	0.03
Neomycin	13	13	18	53	68	72	71	0	0.01
Fidaxomicin	110	112	115	114	115	112	111	0	0.01
Chloramphenicol	117	117	118	117	116	116	114	0	0.03
Fosfomycin	66	82	93	98	103	103	97	0	0.01
Cefepime	0	0	0	1	5	7	8	0	0
Cefazolin	0	0	2	6	8	13	23	0	0.01
Tetracycline	98	98	99	101	102	98	94	0	0
Telithromycin	1	1	0	0	0	0	0	0	0
Cefixime	108	111	106	101	99	94	89	0	0
Cilastatin/imipenem	65	63	65	69	71	69	63	0	0.01
Ceftolozane/tazobactam	5	22	41	55	68	76	68	0	0
Avibactam/ceftazidime	0	0	30	69	89	97	100	0	0
Tedizolid	3	12	18	20	16	18	16	0	0
Cefoxitin	0	0	15	29	31	27	26	0	0
Spiramycin	0	0	0	9	16	13	7	0	0
Ceftobiprole medocaril	0	8	10	10	10	10	7	0	0
Tinidazole	91	86	82	80	87	81	69	0	0
Ceftaroline fosamil	19	18	23	27	21	27	28	0	0
Norfloxacin	28	13	4	5	4	3	1	0	0
Meropenem/vaborbactam	0	0	0	0	2	4	17	0	0
Ampicillin	36	28	29	23	20	18	19	0	0
Dalfopristin/quinupristin	7	5	5	3	0	0	0	0	0
Doripenem	2	2	0	0	0	0	0	0	0
Cefalotin	0	0	0	0	0	1	1	0	0
Cilastatin/imipenem/relebactam	0	0	0	0	0	1	6	0	0
Piperacillin	1	2	2	2	1	1	1	0	0
Cefiderocol	0	0	0	0	0	7	7	0	0
Delafloxacin	0	0	0	0	0	0	3	0	0
Telavancin	2	2	0	1	1	0	0	0	0
