# Supplementary material for: Predicting future hospital antimicrobial resistance prevalence using machine learning
Source: Commun Med (Lond). 2024 Oct 10;4:197. doi: 10.1038/s43856-024-00606-8 (PMC11467333; doi:10.1038/s43856-024-00606-8)
Supplement: Supplementary file 5 — Supplementary Data 2 [file 43856_2024_606_MOESM5_ESM.xlsx]

## Sheet: Figure1
figure1_an
pathogen	pathogen-antibiotic	mean resistance prevalence	mean resistance prevalence (truncated)	sd resistance prevalence	sd resistance prevalence (truncated)
E. COLI	E. coli 3rd generation cephalosporins	14.743	14.743	3.05244	3.05244
E. COLI	E. coli 3rd generation cephalosporins	22.5233	22.5233	2.98007	2.98007
E. COLI	E. coli 3rd generation cephalosporins	17.2262	17.2262	9.07115	9.07115
E. COLI	E. coli 3rd generation cephalosporins	19.2489	19.2489	7.4928	7.4928
E. COLI	E. coli 3rd generation cephalosporins	15.3424	15.3424	2.40883	2.40883
E. COLI	E. coli 3rd generation cephalosporins	11.1153	11.1153	1.33309	1.33309
E. COLI	E. coli 3rd generation cephalosporins	8.99591	8.99591	2.85311	2.85311
E. COLI	E. coli 3rd generation cephalosporins	20.1389	20.1389	NA	NA
E. COLI	E. coli 3rd generation cephalosporins	13.6622	13.6622	2.07713	2.07713
E. COLI	E. coli 3rd generation cephalosporins	8.59312	8.59312	1.40489	1.40489
E. COLI	E. coli 3rd generation cephalosporins	19.3944	19.3944	1.61233	1.61233
E. COLI	E. coli 3rd generation cephalosporins	23.9358	23.9358	4.97171	4.97171
E. COLI	E. coli 3rd generation cephalosporins	9.33895	9.33895	3.12575	3.12575
E. COLI	E. coli 3rd generation cephalosporins	10.6242	10.6242	2.4649	2.4649
E. COLI	E. coli 3rd generation cephalosporins	9.65114	9.65114	1.85493	1.85493
E. COLI	E. coli 3rd generation cephalosporins	18.6685	18.6685	4.38149	4.38149
E. COLI	E. coli 3rd generation cephalosporins	24.6612	24.6612	3.71178	3.71178
E. COLI	E. coli 3rd generation cephalosporins	13.0133	13.0133	2.45786	2.45786
E. COLI	E. coli 3rd generation cephalosporins	14.3438	14.3438	6.4046	6.4046
E. COLI	E. coli 3rd generation cephalosporins	16.6163	16.6163	3.4524	3.4524
E. COLI	E. coli 3rd generation cephalosporins	11.6574	11.6574	3.52359	3.52359
E. COLI	E. coli 3rd generation cephalosporins	11.0617	11.0617	3.07562	3.07562
E. COLI	E. coli 3rd generation cephalosporins	11.2043	11.2043	3.50496	3.50496
E. COLI	E. coli 3rd generation cephalosporins	15.0637	15.0637	4.10065	4.10065
E. COLI	E. coli 3rd generation cephalosporins	17.8176	17.8176	3.38339	3.38339
E. COLI	E. coli 3rd generation cephalosporins	8.03423	8.03423	2.41768	2.41768
E. COLI	E. coli 3rd generation cephalosporins	10.6158	10.6158	3.87867	3.87867
E. COLI	E. coli 3rd generation cephalosporins	13.4691	13.4691	2.52118	2.52118
E. COLI	E. coli 3rd generation cephalosporins	12.7018	12.7018	4.69115	4.69115
E. COLI	E. coli 3rd generation cephalosporins	19.3461	19.3461	2.94399	2.94399
E. COLI	E. coli 3rd generation cephalosporins	10.5645	10.5645	2.00678	2.00678
E. COLI	E. coli 3rd generation cephalosporins	9.20003	9.20003	2.2165	2.2165
E. COLI	E. coli 3rd generation cephalosporins	15.8218	15.8218	5.30169	5.30169
E. COLI	E. coli 3rd generation cephalosporins	6.51096	6.51096	1.85115	1.85115
E. COLI	E. coli 3rd generation cephalosporins	30.1726	30.1726	8.69636	8.69636
E. COLI	E. coli 3rd generation cephalosporins	14.9728	14.9728	3.5278	3.5278
E. COLI	E. coli 3rd generation cephalosporins	12.3359	12.3359	3.59609	3.59609
E. COLI	E. coli 3rd generation cephalosporins	8.91741	8.91741	3.52534	3.52534
E. COLI	E. coli 3rd generation cephalosporins	16.1881	16.1881	2.06341	2.06341
E. COLI	E. coli 3rd generation cephalosporins	13.5912	13.5912	2.78786	2.78786
E. COLI	E. coli 3rd generation cephalosporins	15.3956	15.3956	2.97708	2.97708
E. COLI	E. coli 3rd generation cephalosporins	16.474	16.474	2.58375	2.58375
E. COLI	E. coli 3rd generation cephalosporins	15.8747	15.8747	2.54106	2.54106
E. COLI	E. coli 3rd generation cephalosporins	14.7579	14.7579	1.98742	1.98742
E. COLI	E. coli 3rd generation cephalosporins	49.008	49.008	29.8166	10
E. COLI	E. coli 3rd generation cephalosporins	8.3521	8.3521	1.70567	1.70567
E. COLI	E. coli 3rd generation cephalosporins	14.7538	14.7538	2.73992	2.73992
E. COLI	E. coli 3rd generation cephalosporins	14.049	14.049	4.71976	4.71976
E. COLI	E. coli 3rd generation cephalosporins	15.53	15.53	1.48859	1.48859
E. COLI	E. coli 3rd generation cephalosporins	7.02836	7.02836	2.30077	2.30077
E. COLI	E. coli 3rd generation cephalosporins	13.646	13.646	2.33033	2.33033
E. COLI	E. coli 3rd generation cephalosporins	13.8019	13.8019	6.5555	6.5555
E. COLI	E. coli 3rd generation cephalosporins	10.5722	10.5722	1.62897	1.62897
E. COLI	E. coli 3rd generation cephalosporins	12.0865	12.0865	1.84744	1.84744
E. COLI	E. coli 3rd generation cephalosporins	10.1479	10.1479	2.01858	2.01858
E. COLI	E. coli 3rd generation cephalosporins	27.8656	27.8656	20.8373	10
E. COLI	E. coli 3rd generation cephalosporins	12.0878	12.0878	1.9656	1.9656
E. COLI	E. coli 3rd generation cephalosporins	10.1836	10.1836	2.76848	2.76848
E. COLI	E. coli 3rd generation cephalosporins	13.134	13.134	1.16587	1.16587
E. COLI	E. coli 3rd generation cephalosporins	8.53615	8.53615	2.74253	2.74253
E. COLI	E. coli 3rd generation cephalosporins	12.2543	12.2543	1.62685	1.62685
E. COLI	E. coli 3rd generation cephalosporins	4.62502	4.62502	1.0871	1.0871
E. COLI	E. coli 3rd generation cephalosporins	11.6662	11.6662	2.4941	2.4941
E. COLI	E. coli 3rd generation cephalosporins	10.8208	10.8208	2.91719	2.91719
E. COLI	E. coli 3rd generation cephalosporins	11.1615	11.1615	2.38525	2.38525
E. COLI	E. coli 3rd generation cephalosporins	16.4119	16.4119	16.3107	10
E. COLI	E. coli 3rd generation cephalosporins	8.97947	8.97947	1.30539	1.30539
E. COLI	E. coli 3rd generation cephalosporins	6.5784	6.5784	1.10264	1.10264
E. COLI	E. coli 3rd generation cephalosporins	18.875	18.875	4.54978	4.54978
E. COLI	E. coli 3rd generation cephalosporins	13.6352	13.6352	2.0736	2.0736
E. COLI	E. coli 3rd generation cephalosporins	13.617	13.617	1.86235	1.86235
E. COLI	E. coli 3rd generation cephalosporins	13.9401	13.9401	3.2968	3.2968
E. COLI	E. coli 3rd generation cephalosporins	18.0715	18.0715	3.25874	3.25874
E. COLI	E. coli 3rd generation cephalosporins	14.6546	14.6546	1.51401	1.51401
E. COLI	E. coli 3rd generation cephalosporins	14.1012	14.1012	2.27209	2.27209
E. COLI	E. coli 3rd generation cephalosporins	8.92545	8.92545	2.32682	2.32682
E. COLI	E. coli 3rd generation cephalosporins	8.66498	8.66498	0.972646	0.972646
E. COLI	E. coli 3rd generation cephalosporins	11.1816	11.1816	1.1592	1.1592
E. COLI	E. coli 3rd generation cephalosporins	10.9482	10.9482	2.12649	2.12649
E. COLI	E. coli 3rd generation cephalosporins	12.5708	12.5708	3.86481	3.86481
E. COLI	E. coli 3rd generation cephalosporins	15.925	15.925	4.16298	4.16298
E. COLI	E. coli 3rd generation cephalosporins	14.4336	14.4336	3.5742	3.5742
E. COLI	E. coli 3rd generation cephalosporins	16.8852	16.8852	3.45273	3.45273
E. COLI	E. coli 3rd generation cephalosporins	17.0532	17.0532	3.40247	3.40247
E. COLI	E. coli 3rd generation cephalosporins	14.5809	14.5809	2.82719	2.82719
E. COLI	E. coli 3rd generation cephalosporins	9.56211	9.56211	2.3668	2.3668
E. COLI	E. coli 3rd generation cephalosporins	21.6798	21.6798	2.80003	2.80003
E. COLI	E. coli 3rd generation cephalosporins	9.42022	9.42022	2.19886	2.19886
E. COLI	E. coli 3rd generation cephalosporins	12.2841	12.2841	2.74137	2.74137
E. COLI	E. coli 3rd generation cephalosporins	6.57827	6.57827	2.13413	2.13413
E. COLI	E. coli 3rd generation cephalosporins	13.992	13.992	3.9163	3.9163
E. COLI	E. coli 3rd generation cephalosporins	16.3294	16.3294	4.16972	4.16972
E. COLI	E. coli 3rd generation cephalosporins	13.2453	13.2453	1.76818	1.76818
E. COLI	E. coli 3rd generation cephalosporins	7.57753	7.57753	1.71502	1.71502
E. COLI	E. coli 3rd generation cephalosporins	10.9954	10.9954	1.93274	1.93274
E. COLI	E. coli 3rd generation cephalosporins	16.4354	16.4354	1.6878	1.6878
E. COLI	E. coli 3rd generation cephalosporins	14.0164	14.0164	1.63048	1.63048
E. COLI	E. coli 3rd generation cephalosporins	12.3983	12.3983	2.18933	2.18933
E. COLI	E. coli 3rd generation cephalosporins	14.5968	14.5968	1.92909	1.92909
E. COLI	E. coli 3rd generation cephalosporins	12.5758	12.5758	2.41336	2.41336
E. COLI	E. coli 3rd generation cephalosporins	8.53136	8.53136	2.72803	2.72803
E. COLI	E. coli 3rd generation cephalosporins	10.7753	10.7753	1.43901	1.43901
E. COLI	E. coli 3rd generation cephalosporins	13.5658	13.5658	0.807841	0.807841
E. COLI	E. coli 3rd generation cephalosporins	15.0849	15.0849	4.42459	4.42459
E. COLI	E. coli 3rd generation cephalosporins	8.34555	8.34555	0.819396	0.819396
E. COLI	E. coli 3rd generation cephalosporins	10.602	10.602	2.20023	2.20023
E. COLI	E. coli 3rd generation cephalosporins	12.0481	12.0481	3.09532	3.09532
E. COLI	E. coli 3rd generation cephalosporins	15.9256	15.9256	4.07166	4.07166
E. COLI	E. coli 3rd generation cephalosporins	27.0216	27.0216	2.30892	2.30892
E. COLI	E. coli 3rd generation cephalosporins	13.9305	13.9305	3.35823	3.35823
E. COLI	E. coli 3rd generation cephalosporins	10.2568	10.2568	1.72983	1.72983
E. COLI	E. coli 3rd generation cephalosporins	20.6647	20.6647	5.31531	5.31531
E. COLI	E. coli 3rd generation cephalosporins	13.4938	13.4938	4.56513	4.56513
E. COLI	E. coli 3rd generation cephalosporins	7.47784	7.47784	2.49043	2.49043
E. COLI	E. coli 3rd generation cephalosporins	12.0054	12.0054	3.88013	3.88013
E. COLI	E. coli 3rd generation cephalosporins	8.95501	8.95501	1.95111	1.95111
E. COLI	E. coli 3rd generation cephalosporins	13.0157	13.0157	3.34905	3.34905
E. COLI	E. coli 3rd generation cephalosporins	8.35134	8.35134	1.39192	1.39192
E. COLI	E. coli amoxicillin/clavulanic acid	41.2948	41.2948	7.76468	7.76468
E. COLI	E. coli amoxicillin/clavulanic acid	52.4242	50	6.44218	6.44218
E. COLI	E. coli amoxicillin/clavulanic acid	55.4238	50	12.0552	10
E. COLI	E. coli amoxicillin/clavulanic acid	34.812	34.812	4.62174	4.62174
E. COLI	E. coli amoxicillin/clavulanic acid	41.9202	41.9202	3.94462	3.94462
E. COLI	E. coli amoxicillin/clavulanic acid	36.877	36.877	15.4821	10
E. COLI	E. coli amoxicillin/clavulanic acid	40.9123	40.9123	5.46797	5.46797
E. COLI	E. coli amoxicillin/clavulanic acid	43.2624	43.2624	NA	NA
E. COLI	E. coli amoxicillin/clavulanic acid	39.9604	39.9604	4.21767	4.21767
E. COLI	E. coli amoxicillin/clavulanic acid	37.2808	37.2808	10.0958	10
E. COLI	E. coli amoxicillin/clavulanic acid	54.1571	50	4.69681	4.69681
E. COLI	E. coli amoxicillin/clavulanic acid	43.9929	43.9929	3.15665	3.15665
E. COLI	E. coli amoxicillin/clavulanic acid	52.1827	50	5.08728	5.08728
E. COLI	E. coli amoxicillin/clavulanic acid	37.1464	37.1464	9.86577	9.86577
E. COLI	E. coli amoxicillin/clavulanic acid	39.728	39.728	7.20289	7.20289
E. COLI	E. coli amoxicillin/clavulanic acid	45.3761	45.3761	7.02135	7.02135
E. COLI	E. coli amoxicillin/clavulanic acid	56.3859	50	6.08975	6.08975
E. COLI	E. coli amoxicillin/clavulanic acid	67.3039	50	2.98717	2.98717
E. COLI	E. coli amoxicillin/clavulanic acid	49.8688	49.8688	7.4546	7.4546
E. COLI	E. coli amoxicillin/clavulanic acid	45.8236	45.8236	5.92042	5.92042
E. COLI	E. coli amoxicillin/clavulanic acid	33.0212	33.0212	4.15081	4.15081
E. COLI	E. coli amoxicillin/clavulanic acid	49.5551	49.5551	4.18763	4.18763
E. COLI	E. coli amoxicillin/clavulanic acid	45.7199	45.7199	5.53545	5.53545
E. COLI	E. coli amoxicillin/clavulanic acid	34.3249	34.3249	14.583	10
E. COLI	E. coli amoxicillin/clavulanic acid	36.7126	36.7126	6.96179	6.96179
E. COLI	E. coli amoxicillin/clavulanic acid	37.6748	37.6748	2.25595	2.25595
E. COLI	E. coli amoxicillin/clavulanic acid	28.1539	28.1539	3.9717	3.9717
E. COLI	E. coli amoxicillin/clavulanic acid	43.1639	43.1639	6.81366	6.81366
E. COLI	E. coli amoxicillin/clavulanic acid	45.3854	45.3854	7.84989	7.84989
E. COLI	E. coli amoxicillin/clavulanic acid	42.3921	42.3921	5.48838	5.48838
E. COLI	E. coli amoxicillin/clavulanic acid	45.7568	45.7568	9.37928	9.37928
E. COLI	E. coli amoxicillin/clavulanic acid	35.234	35.234	5.4605	5.4605
E. COLI	E. coli amoxicillin/clavulanic acid	38.5335	38.5335	5.93617	5.93617
E. COLI	E. coli amoxicillin/clavulanic acid	39.3974	39.3974	8.88912	8.88912
E. COLI	E. coli amoxicillin/clavulanic acid	42.9529	42.9529	5.35579	5.35579
E. COLI	E. coli amoxicillin/clavulanic acid	43.6804	43.6804	0.228994	0.228994
E. COLI	E. coli amoxicillin/clavulanic acid	40.0965	40.0965	2.43698	2.43698
E. COLI	E. coli amoxicillin/clavulanic acid	42.4324	42.4324	7.10325	7.10325
E. COLI	E. coli amoxicillin/clavulanic acid	44.1586	44.1586	6.88031	6.88031
E. COLI	E. coli amoxicillin/clavulanic acid	52.0244	50	3.95923	3.95923
E. COLI	E. coli amoxicillin/clavulanic acid	44.2836	44.2836	2.5663	2.5663
E. COLI	E. coli amoxicillin/clavulanic acid	45.7992	45.7992	3.65465	3.65465
E. COLI	E. coli amoxicillin/clavulanic acid	44.804	44.804	3.79696	3.79696
E. COLI	E. coli amoxicillin/clavulanic acid	39.1837	39.1837	2.1371	2.1371
E. COLI	E. coli amoxicillin/clavulanic acid	32.7867	32.7867	5.08797	5.08797
E. COLI	E. coli amoxicillin/clavulanic acid	49.4554	49.4554	11.9536	10
E. COLI	E. coli amoxicillin/clavulanic acid	43.7423	43.7423	5.30246	5.30246
E. COLI	E. coli amoxicillin/clavulanic acid	56.0448	50	3.86701	3.86701
E. COLI	E. coli amoxicillin/clavulanic acid	48.9685	48.9685	12.6546	10
E. COLI	E. coli amoxicillin/clavulanic acid	48.3764	48.3764	3.94182	3.94182
E. COLI	E. coli amoxicillin/clavulanic acid	40.6291	40.6291	7.44102	7.44102
E. COLI	E. coli amoxicillin/clavulanic acid	27.0753	27.0753	5.59215	5.59215
E. COLI	E. coli amoxicillin/clavulanic acid	50.7453	50	6.89906	6.89906
E. COLI	E. coli amoxicillin/clavulanic acid	43.6404	43.6404	5.54131	5.54131
E. COLI	E. coli amoxicillin/clavulanic acid	46.7455	46.7455	5.62508	5.62508
E. COLI	E. coli amoxicillin/clavulanic acid	44.3534	44.3534	5.54216	5.54216
E. COLI	E. coli amoxicillin/clavulanic acid	47.9989	47.9989	4.42402	4.42402
E. COLI	E. coli amoxicillin/clavulanic acid	35.9673	35.9673	5.57792	5.57792
E. COLI	E. coli amoxicillin/clavulanic acid	35.8927	35.8927	9.01869	9.01869
E. COLI	E. coli amoxicillin/clavulanic acid	50.182	50	5.19656	5.19656
E. COLI	E. coli amoxicillin/clavulanic acid	42.9604	42.9604	7.70976	7.70976
E. COLI	E. coli amoxicillin/clavulanic acid	36.4038	36.4038	5.18383	5.18383
E. COLI	E. coli amoxicillin/clavulanic acid	19.3834	19.3834	9.67217	9.67217
E. COLI	E. coli amoxicillin/clavulanic acid	28.6843	28.6843	7.22833	7.22833
E. COLI	E. coli amoxicillin/clavulanic acid	41.5151	41.5151	4.62189	4.62189
E. COLI	E. coli amoxicillin/clavulanic acid	30.7157	30.7157	11.4604	10
E. COLI	E. coli amoxicillin/clavulanic acid	36.3034	36.3034	8.23749	8.23749
E. COLI	E. coli amoxicillin/clavulanic acid	38.9813	38.9813	3.9386	3.9386
E. COLI	E. coli amoxicillin/clavulanic acid	33.0818	33.0818	6.06611	6.06611
E. COLI	E. coli amoxicillin/clavulanic acid	41.8936	41.8936	8.29166	8.29166
E. COLI	E. coli amoxicillin/clavulanic acid	39.185	39.185	3.84359	3.84359
E. COLI	E. coli amoxicillin/clavulanic acid	42.8469	42.8469	5.43291	5.43291
E. COLI	E. coli amoxicillin/clavulanic acid	35.8362	35.8362	7.36142	7.36142
E. COLI	E. coli amoxicillin/clavulanic acid	52.5738	50	7.80824	7.80824
E. COLI	E. coli amoxicillin/clavulanic acid	47.1091	47.1091	5.16514	5.16514
E. COLI	E. coli amoxicillin/clavulanic acid	35.3771	35.3771	7.17772	7.17772
E. COLI	E. coli amoxicillin/clavulanic acid	32.3592	32.3592	5.15768	5.15768
E. COLI	E. coli amoxicillin/clavulanic acid	42.8205	42.8205	7.73538	7.73538
E. COLI	E. coli amoxicillin/clavulanic acid	31.4233	31.4233	5.8605	5.8605
E. COLI	E. coli amoxicillin/clavulanic acid	39.5262	39.5262	5.45924	5.45924
E. COLI	E. coli amoxicillin/clavulanic acid	40.6986	40.6986	8.54667	8.54667
E. COLI	E. coli amoxicillin/clavulanic acid	47.4763	47.4763	3.19481	3.19481
E. COLI	E. coli amoxicillin/clavulanic acid	43.5496	43.5496	9.48591	9.48591
E. COLI	E. coli amoxicillin/clavulanic acid	48.3922	48.3922	7.68641	7.68641
E. COLI	E. coli amoxicillin/clavulanic acid	54.0658	50	4.35002	4.35002
E. COLI	E. coli amoxicillin/clavulanic acid	50.7287	50	7.88918	7.88918
E. COLI	E. coli amoxicillin/clavulanic acid	41.2905	41.2905	7.532	7.532
E. COLI	E. coli amoxicillin/clavulanic acid	36.3434	36.3434	5.34889	5.34889
E. COLI	E. coli amoxicillin/clavulanic acid	33.5159	33.5159	1.79677	1.79677
E. COLI	E. coli amoxicillin/clavulanic acid	33.9341	33.9341	5.19871	5.19871
E. COLI	E. coli amoxicillin/clavulanic acid	39.5065	39.5065	7.6512	7.6512
E. COLI	E. coli amoxicillin/clavulanic acid	50.0745	50	6.95664	6.95664
E. COLI	E. coli amoxicillin/clavulanic acid	46.0113	46.0113	7.41308	7.41308
E. COLI	E. coli amoxicillin/clavulanic acid	42.3246	42.3246	6.46022	6.46022
E. COLI	E. coli amoxicillin/clavulanic acid	31.6494	31.6494	4.78684	4.78684
E. COLI	E. coli amoxicillin/clavulanic acid	31.4117	31.4117	6.97541	6.97541
E. COLI	E. coli amoxicillin/clavulanic acid	45.4221	45.4221	3.42838	3.42838
E. COLI	E. coli amoxicillin/clavulanic acid	53.7445	50	12.0624	10
E. COLI	E. coli amoxicillin/clavulanic acid	48.6294	48.6294	6.21058	6.21058
E. COLI	E. coli amoxicillin/clavulanic acid	47.8507	47.8507	3.34467	3.34467
E. COLI	E. coli amoxicillin/clavulanic acid	44.6616	44.6616	5.14016	5.14016
E. COLI	E. coli amoxicillin/clavulanic acid	39.5217	39.5217	3.2167	3.2167
E. COLI	E. coli amoxicillin/clavulanic acid	48.4997	48.4997	2.61474	2.61474
E. COLI	E. coli amoxicillin/clavulanic acid	44.8394	44.8394	6.69982	6.69982
E. COLI	E. coli amoxicillin/clavulanic acid	59.8625	50	3.01496	3.01496
E. COLI	E. coli amoxicillin/clavulanic acid	46.2127	46.2127	7.68302	7.68302
E. COLI	E. coli amoxicillin/clavulanic acid	35.9411	35.9411	10.3763	10
E. COLI	E. coli amoxicillin/clavulanic acid	34.1993	34.1993	9.81893	9.81893
E. COLI	E. coli amoxicillin/clavulanic acid	49.1381	49.1381	12.4348	10
E. COLI	E. coli amoxicillin/clavulanic acid	59.9687	50	7.95496	7.95496
E. COLI	E. coli amoxicillin/clavulanic acid	46.6282	46.6282	6.2585	6.2585
E. COLI	E. coli amoxicillin/clavulanic acid	40.6757	40.6757	4.17109	4.17109
E. COLI	E. coli amoxicillin/clavulanic acid	41.8382	41.8382	4.46946	4.46946
E. COLI	E. coli amoxicillin/clavulanic acid	44.7015	44.7015	9.51466	9.51466
E. COLI	E. coli amoxicillin/clavulanic acid	46.1396	46.1396	5.56092	5.56092
E. COLI	E. coli amoxicillin/clavulanic acid	36.7832	36.7832	9.38496	9.38496
E. COLI	E. coli amoxicillin/clavulanic acid	33.0918	33.0918	8.97304	8.97304
E. COLI	E. coli amoxicillin/clavulanic acid	37.6757	37.6757	4.38525	4.38525
E. COLI	E. coli carbapenems	0	0	0	0
E. COLI	E. coli carbapenems	0.202918	0.202918	0.170879	0.170879
E. COLI	E. coli carbapenems	0	0	0	0
E. COLI	E. coli carbapenems	0.408247	0.408247	0.372799	0.372799
E. COLI	E. coli carbapenems	0.0633714	0.0633714	0.155227	0.155227
E. COLI	E. coli carbapenems	0	0	0	0
E. COLI	E. coli carbapenems	0.059312	0.059312	0.145284	0.145284
E. COLI	E. coli carbapenems	0	0	NA	NA
E. COLI	E. coli carbapenems	0.176001	0.176001	0.272774	0.272774
E. COLI	E. coli carbapenems	0.0703235	0.0703235	0.172257	0.172257
E. COLI	E. coli carbapenems	0.152905	0.152905	0.37454	0.37454
E. COLI	E. coli carbapenems	0.18034	0.18034	0.303856	0.303856
E. COLI	E. coli carbapenems	0	0	0	0
E. COLI	E. coli carbapenems	0.380815	0.380815	0.455112	0.455112
E. COLI	E. coli carbapenems	0	0	0	0
E. COLI	E. coli carbapenems	0.183438	0.183438	0.288498	0.288498
E. COLI	E. coli carbapenems	0	0	0	0
E. COLI	E. coli carbapenems	0	0	0	0
E. COLI	E. coli carbapenems	0	0	0	0
E. COLI	E. coli carbapenems	0	0	0	0
E. COLI	E. coli carbapenems	0.0712406	0.0712406	0.111082	0.111082
E. COLI	E. coli carbapenems	0	0	0	0
E. COLI	E. coli carbapenems	0.0825083	0.0825083	0.202103	0.202103
E. COLI	E. coli carbapenems	0.063857	0.063857	0.156417	0.156417
E. COLI	E. coli carbapenems	0	0	0	0
E. COLI	E. coli carbapenems	0.030581	0.030581	0.0749079	0.0749079
E. COLI	E. coli carbapenems	0	0	0	0
E. COLI	E. coli carbapenems	0	0	0	0
E. COLI	E. coli carbapenems	0	0	0	0
E. COLI	E. coli carbapenems	0	0	0	0
E. COLI	E. coli carbapenems	0.418752	0.418752	0.446024	0.446024
E. COLI	E. coli carbapenems	0	0	0	0
E. COLI	E. coli carbapenems	0	0	0	0
E. COLI	E. coli carbapenems	0	0	0	0
E. COLI	E. coli carbapenems	0	0	0	0
E. COLI	E. coli carbapenems	0.289168	0.289168	0.507571	0.507571
E. COLI	E. coli carbapenems	0.13245	0.13245	0.296168	0.296168
E. COLI	E. coli carbapenems	0	0	0	0
E. COLI	E. coli carbapenems	0.126263	0.126263	0.309279	0.309279
E. COLI	E. coli carbapenems	0.194549	0.194549	0.256295	0.256295
E. COLI	E. coli carbapenems	0.208407	0.208407	0.322947	0.322947
E. COLI	E. coli carbapenems	0	0	0	0
E. COLI	E. coli carbapenems	0.172751	0.172751	0.168023	0.168023
E. COLI	E. coli carbapenems	0.0429553	0.0429553	0.105219	0.105219
E. COLI	E. coli carbapenems	0.0929906	0.0929906	0.161083	0.161083
E. COLI	E. coli carbapenems	0.83639	0.83639	0.920286	0.920286
E. COLI	E. coli carbapenems	0	0	0	0
E. COLI	E. coli carbapenems	0.43553	0.43553	0.581802	0.581802
E. COLI	E. coli carbapenems	0	0	0	0
E. COLI	E. coli carbapenems	0	0	0	0
E. COLI	E. coli carbapenems	0	0	0	0
E. COLI	E. coli carbapenems	0.0438596	0.0438596	0.107434	0.107434
E. COLI	E. coli carbapenems	0	0	0	0
E. COLI	E. coli carbapenems	0	0	0	0
E. COLI	E. coli carbapenems	0.058072	0.058072	0.142247	0.142247
E. COLI	E. coli carbapenems	0	0	0	0
E. COLI	E. coli carbapenems	0.634212	0.634212	1.2502	1.2502
E. COLI	E. coli carbapenems	0	0	0	0
E. COLI	E. coli carbapenems	0.417222	0.417222	0.478855	0.478855
E. COLI	E. coli carbapenems	0	0	0	0
E. COLI	E. coli carbapenems	0	0	0	0
E. COLI	E. coli carbapenems	0.0641026	0.0641026	0.157019	0.157019
E. COLI	E. coli carbapenems	0	0	0	0
E. COLI	E. coli carbapenems	0.0276855	0.0276855	0.0678153	0.0678153
E. COLI	E. coli carbapenems	0.102015	0.102015	0.173058	0.173058
E. COLI	E. coli carbapenems	0	0	0	0
E. COLI	E. coli carbapenems	0.0464253	0.0464253	0.113718	0.113718
E. COLI	E. coli carbapenems	0	0	0	0
E. COLI	E. coli carbapenems	0	0	0	0
E. COLI	E. coli carbapenems	0.209843	0.209843	0.253012	0.253012
E. COLI	E. coli carbapenems	0	0	0	0
E. COLI	E. coli carbapenems	0	0	0	0
E. COLI	E. coli carbapenems	0	0	0	0
E. COLI	E. coli carbapenems	0	0	0	0
E. COLI	E. coli carbapenems	0.166583	0.166583	0.204121	0.204121
E. COLI	E. coli carbapenems	0	0	0	0
E. COLI	E. coli carbapenems	0.203499	0.203499	0.333876	0.333876
E. COLI	E. coli carbapenems	0	0	0	0
E. COLI	E. coli carbapenems	0	0	0	0
E. COLI	E. coli carbapenems	0.10352	0.10352	0.25357	0.25357
E. COLI	E. coli carbapenems	0	0	0	0
E. COLI	E. coli carbapenems	0	0	0	0
E. COLI	E. coli carbapenems	0	0	0	0
E. COLI	E. coli carbapenems	0.0782473	0.0782473	0.191666	0.191666
E. COLI	E. coli carbapenems	0	0	0	0
E. COLI	E. coli carbapenems	0.487054	0.487054	0.818035	0.818035
E. COLI	E. coli carbapenems	0.12141	0.12141	0.188828	0.188828
E. COLI	E. coli carbapenems	0.326797	0.326797	0.800487	0.800487
E. COLI	E. coli carbapenems	0.217447	0.217447	0.324899	0.324899
E. COLI	E. coli carbapenems	0.113379	0.113379	0.27772	0.27772
E. COLI	E. coli carbapenems	0	0	0	0
E. COLI	E. coli carbapenems	0	0	0	0
E. COLI	E. coli carbapenems	0	0	0	0
E. COLI	E. coli carbapenems	0.0970173	0.0970173	0.150436	0.150436
E. COLI	E. coli carbapenems	0.155763	0.155763	0.38154	0.38154
E. COLI	E. coli carbapenems	0.0384911	0.0384911	0.0942837	0.0942837
E. COLI	E. coli carbapenems	0.553412	0.553412	0.344532	0.344532
E. COLI	E. coli carbapenems	1.8018	1.8018	4.4135	4.4135
E. COLI	E. coli carbapenems	0.160022	0.160022	0.178908	0.178908
E. COLI	E. coli carbapenems	0	0	0	0
E. COLI	E. coli carbapenems	0.16147	0.16147	0.269528	0.269528
E. COLI	E. coli carbapenems	0	0	0	0
E. COLI	E. coli carbapenems	0.117201	0.117201	0.221974	0.221974
E. COLI	E. coli carbapenems	0	0	0	0
E. COLI	E. coli carbapenems	0.15015	0.15015	0.260068	0.260068
E. COLI	E. coli carbapenems	0.0516796	0.0516796	0.126589	0.126589
E. COLI	E. coli carbapenems	0	0	0	0
E. COLI	E. coli carbapenems	0	0	0	0
E. COLI	E. coli carbapenems	0	0	0	0
E. COLI	E. coli carbapenems	0	0	0	0
E. COLI	E. coli carbapenems	0.130855	0.130855	0.205776	0.205776
E. COLI	E. coli carbapenems	0	0	0	0
E. COLI	E. coli carbapenems	0	0	0	0
E. COLI	E. coli carbapenems	0.528919	0.528919	0.90727	0.90727
E. COLI	E. coli carbapenems	0.0512821	0.0512821	0.125615	0.125615
E. COLI	E. coli carbapenems	0	0	0	0
E. COLI	E. coli carbapenems	0	0	0	0
E. COLI	E. coli carbapenems	0.485776	0.485776	0.87849	0.87849
E. COLI	E. coli carbapenems	0	0	0	0
E. COLI	E. coli ciprofloxacin	18.5871	18.5871	2.92845	2.92845
E. COLI	E. coli ciprofloxacin	28.9737	28.9737	2.77199	2.77199
E. COLI	E. coli ciprofloxacin	17.988	17.988	5.94687	5.94687
E. COLI	E. coli ciprofloxacin	29.5294	29.5294	2.07107	2.07107
E. COLI	E. coli ciprofloxacin	21.9018	21.9018	3.4999	3.4999
E. COLI	E. coli ciprofloxacin	12.6639	12.6639	2.91893	2.91893
E. COLI	E. coli ciprofloxacin	15.0879	15.0879	2.48071	2.48071
E. COLI	E. coli ciprofloxacin	28.8732	28.8732	NA	NA
E. COLI	E. coli ciprofloxacin	18.9958	18.9958	3.92196	3.92196
E. COLI	E. coli ciprofloxacin	13.5198	13.5198	1.6981	1.6981
E. COLI	E. coli ciprofloxacin	26.8661	26.8661	1.7908	1.7908
E. COLI	E. coli ciprofloxacin	27.4029	27.4029	5.29554	5.29554
E. COLI	E. coli ciprofloxacin	13.1082	13.1082	3.03926	3.03926
E. COLI	E. coli ciprofloxacin	16.7376	16.7376	6.45436	6.45436
E. COLI	E. coli ciprofloxacin	11.6676	11.6676	2.48677	2.48677
E. COLI	E. coli ciprofloxacin	28.2958	28.2958	8.77567	8.77567
E. COLI	E. coli ciprofloxacin	34.5581	34.5581	4.64737	4.64737
E. COLI	E. coli ciprofloxacin	33.837	33.837	7.22566	7.22566
E. COLI	E. coli ciprofloxacin	16.0372	16.0372	2.48902	2.48902
E. COLI	E. coli ciprofloxacin	20.8526	20.8526	5.13279	5.13279
E. COLI	E. coli ciprofloxacin	21.8074	21.8074	4.33952	4.33952
E. COLI	E. coli ciprofloxacin	15.9181	15.9181	1.22143	1.22143
E. COLI	E. coli ciprofloxacin	14.251	14.251	3.06522	3.06522
E. COLI	E. coli ciprofloxacin	12.1807	12.1807	1.65303	1.65303
E. COLI	E. coli ciprofloxacin	19.5889	19.5889	2.93308	2.93308
E. COLI	E. coli ciprofloxacin	22.6459	22.6459	2.3231	2.3231
E. COLI	E. coli ciprofloxacin	9.31541	9.31541	2.53948	2.53948
E. COLI	E. coli ciprofloxacin	16.531	16.531	4.71368	4.71368
E. COLI	E. coli ciprofloxacin	19.752	19.752	3.86475	3.86475
E. COLI	E. coli ciprofloxacin	15.2652	15.2652	2.79005	2.79005
E. COLI	E. coli ciprofloxacin	27.5099	27.5099	3.95507	3.95507
E. COLI	E. coli ciprofloxacin	12.5797	12.5797	1.94961	1.94961
E. COLI	E. coli ciprofloxacin	15.1111	15.1111	3.78477	3.78477
E. COLI	E. coli ciprofloxacin	25.175	25.175	4.47719	4.47719
E. COLI	E. coli ciprofloxacin	10.2059	10.2059	2.55827	2.55827
E. COLI	E. coli ciprofloxacin	36.8992	36.8992	6.23232	6.23232
E. COLI	E. coli ciprofloxacin	17.1074	17.1074	3.82521	3.82521
E. COLI	E. coli ciprofloxacin	14.7953	14.7953	3.19933	3.19933
E. COLI	E. coli ciprofloxacin	10.9068	10.9068	3.03182	3.03182
E. COLI	E. coli ciprofloxacin	23.2687	23.2687	0.983866	0.983866
E. COLI	E. coli ciprofloxacin	24.451	24.451	6.45804	6.45804
E. COLI	E. coli ciprofloxacin	14.2033	14.2033	1.39402	1.39402
E. COLI	E. coli ciprofloxacin	21.413	21.413	4.04578	4.04578
E. COLI	E. coli ciprofloxacin	21.1983	21.1983	2.60956	2.60956
E. COLI	E. coli ciprofloxacin	20.4603	20.4603	2.71611	2.71611
E. COLI	E. coli ciprofloxacin	36.2837	36.2837	6.86292	6.86292
E. COLI	E. coli ciprofloxacin	15.4192	15.4192	5.40154	5.40154
E. COLI	E. coli ciprofloxacin	22.1498	22.1498	1.78824	1.78824
E. COLI	E. coli ciprofloxacin	19.1366	19.1366	4.0499	4.0499
E. COLI	E. coli ciprofloxacin	23.0603	23.0603	3.0247	3.0247
E. COLI	E. coli ciprofloxacin	11.0524	11.0524	1.83673	1.83673
E. COLI	E. coli ciprofloxacin	15.4095	15.4095	1.56923	1.56923
E. COLI	E. coli ciprofloxacin	21.2065	21.2065	5.23652	5.23652
E. COLI	E. coli ciprofloxacin	13.1509	13.1509	2.25279	2.25279
E. COLI	E. coli ciprofloxacin	19.1984	19.1984	3.45228	3.45228
E. COLI	E. coli ciprofloxacin	9.78496	9.78496	0.8198	0.8198
E. COLI	E. coli ciprofloxacin	27.3918	27.3918	7.63583	7.63583
E. COLI	E. coli ciprofloxacin	17.9079	17.9079	2.294	2.294
E. COLI	E. coli ciprofloxacin	16.1145	16.1145	4.27279	4.27279
E. COLI	E. coli ciprofloxacin	21.5801	21.5801	2.30949	2.30949
E. COLI	E. coli ciprofloxacin	9.31784	9.31784	3.0358	3.0358
E. COLI	E. coli ciprofloxacin	16.341	16.341	2.31292	2.31292
E. COLI	E. coli ciprofloxacin	9.29563	9.29563	2.80796	2.80796
E. COLI	E. coli ciprofloxacin	19.0251	19.0251	2.82555	2.82555
E. COLI	E. coli ciprofloxacin	14.8363	14.8363	2.96001	2.96001
E. COLI	E. coli ciprofloxacin	15.1768	15.1768	2.21878	2.21878
E. COLI	E. coli ciprofloxacin	26.8128	26.8128	27.5537	10
E. COLI	E. coli ciprofloxacin	12.9209	12.9209	2.05134	2.05134
E. COLI	E. coli ciprofloxacin	10.9271	10.9271	1.99841	1.99841
E. COLI	E. coli ciprofloxacin	31.9698	31.9698	6.13058	6.13058
E. COLI	E. coli ciprofloxacin	15.389	15.389	2.25167	2.25167
E. COLI	E. coli ciprofloxacin	15.0805	15.0805	3.71098	3.71098
E. COLI	E. coli ciprofloxacin	16.6414	16.6414	7.74344	7.74344
E. COLI	E. coli ciprofloxacin	24.1749	24.1749	2.79824	2.79824
E. COLI	E. coli ciprofloxacin	16.3452	16.3452	1.81535	1.81535
E. COLI	E. coli ciprofloxacin	22.9614	22.9614	4.1208	4.1208
E. COLI	E. coli ciprofloxacin	12.7784	12.7784	2.78394	2.78394
E. COLI	E. coli ciprofloxacin	14.3903	14.3903	2.50064	2.50064
E. COLI	E. coli ciprofloxacin	13.7586	13.7586	3.38529	3.38529
E. COLI	E. coli ciprofloxacin	16.6648	16.6648	2.63933	2.63933
E. COLI	E. coli ciprofloxacin	12.9236	12.9236	2.04051	2.04051
E. COLI	E. coli ciprofloxacin	29.8011	29.8011	8.11383	8.11383
E. COLI	E. coli ciprofloxacin	17.0083	17.0083	3.00053	3.00053
E. COLI	E. coli ciprofloxacin	18.73	18.73	7.8671	7.8671
E. COLI	E. coli ciprofloxacin	20.9358	20.9358	2.52035	2.52035
E. COLI	E. coli ciprofloxacin	19.6607	19.6607	1.87397	1.87397
E. COLI	E. coli ciprofloxacin	18.2263	18.2263	5.15538	5.15538
E. COLI	E. coli ciprofloxacin	27.2787	27.2787	2.41653	2.41653
E. COLI	E. coli ciprofloxacin	14.2195	14.2195	2.91598	2.91598
E. COLI	E. coli ciprofloxacin	16.902	16.902	3.26842	3.26842
E. COLI	E. coli ciprofloxacin	9.17917	9.17917	3.69811	3.69811
E. COLI	E. coli ciprofloxacin	19.4401	19.4401	5.18063	5.18063
E. COLI	E. coli ciprofloxacin	24.4829	24.4829	4.13401	4.13401
E. COLI	E. coli ciprofloxacin	20.9862	20.9862	3.58255	3.58255
E. COLI	E. coli ciprofloxacin	10.396	10.396	2.67181	2.67181
E. COLI	E. coli ciprofloxacin	13.6212	13.6212	1.67171	1.67171
E. COLI	E. coli ciprofloxacin	27.6467	27.6467	3.81042	3.81042
E. COLI	E. coli ciprofloxacin	21.5693	21.5693	5.18319	5.18319
E. COLI	E. coli ciprofloxacin	19.4016	19.4016	2.28186	2.28186
E. COLI	E. coli ciprofloxacin	20.7422	20.7422	1.61246	1.61246
E. COLI	E. coli ciprofloxacin	18.5138	18.5138	2.75042	2.75042
E. COLI	E. coli ciprofloxacin	16.0077	16.0077	3.72371	3.72371
E. COLI	E. coli ciprofloxacin	14.228	14.228	1.28019	1.28019
E. COLI	E. coli ciprofloxacin	21.1517	21.1517	2.69109	2.69109
E. COLI	E. coli ciprofloxacin	20.9736	20.9736	3.89752	3.89752
E. COLI	E. coli ciprofloxacin	13.3068	13.3068	1.9413	1.9413
E. COLI	E. coli ciprofloxacin	12.583	12.583	2.80043	2.80043
E. COLI	E. coli ciprofloxacin	24.4513	24.4513	8.18166	8.18166
E. COLI	E. coli ciprofloxacin	23.7711	23.7711	2.60137	2.60137
E. COLI	E. coli ciprofloxacin	21.7155	21.7155	3.52345	3.52345
E. COLI	E. coli ciprofloxacin	11.7633	11.7633	2.34307	2.34307
E. COLI	E. coli ciprofloxacin	25.5627	25.5627	4.99343	4.99343
E. COLI	E. coli ciprofloxacin	22.8202	22.8202	3.92566	3.92566
E. COLI	E. coli ciprofloxacin	11.3867	11.3867	2.50788	2.50788
E. COLI	E. coli ciprofloxacin	14.0824	14.0824	2.95558	2.95558
E. COLI	E. coli ciprofloxacin	8.41213	8.41213	2.27046	2.27046
E. COLI	E. coli ciprofloxacin	16.5247	16.5247	3.40321	3.40321
E. COLI	E. coli ciprofloxacin	9.29403	9.29403	1.00265	1.00265
E. COLI	E. coli gentamicin	11.3179	11.3179	1.91498	1.91498
E. COLI	E. coli gentamicin	18.5846	18.5846	1.68234	1.68234
E. COLI	E. coli gentamicin	13.8004	13.8004	9.8451	9.8451
E. COLI	E. coli gentamicin	14.569	14.569	1.88017	1.88017
E. COLI	E. coli gentamicin	10.3875	10.3875	2.60786	2.60786
E. COLI	E. coli gentamicin	9.19575	9.19575	1.63564	1.63564
E. COLI	E. coli gentamicin	6.66891	6.66891	1.90715	1.90715
E. COLI	E. coli gentamicin	18.1818	18.1818	NA	NA
E. COLI	E. coli gentamicin	12.6951	12.6951	2.80866	2.80866
E. COLI	E. coli gentamicin	6.366	6.366	1.77356	1.77356
E. COLI	E. coli gentamicin	9.24168	9.24168	2.47258	2.47258
E. COLI	E. coli gentamicin	15.9219	15.9219	2.8488	2.8488
E. COLI	E. coli gentamicin	6.52727	6.52727	1.66156	1.66156
E. COLI	E. coli gentamicin	9.25862	9.25862	3.7714	3.7714
E. COLI	E. coli gentamicin	6.11882	6.11882	1.23209	1.23209
E. COLI	E. coli gentamicin	15.5479	15.5479	5.40454	5.40454
E. COLI	E. coli gentamicin	18.7403	18.7403	2.79758	2.79758
E. COLI	E. coli gentamicin	9.73539	9.73539	2.99173	2.99173
E. COLI	E. coli gentamicin	7.66558	7.66558	1.44823	1.44823
E. COLI	E. coli gentamicin	12.7826	12.7826	5.78499	5.78499
E. COLI	E. coli gentamicin	16.2213	16.2213	3.1514	3.1514
E. COLI	E. coli gentamicin	12.4497	12.4497	3.88707	3.88707
E. COLI	E. coli gentamicin	5.08975	5.08975	0.779372	0.779372
E. COLI	E. coli gentamicin	7.32991	7.32991	1.66936	1.66936
E. COLI	E. coli gentamicin	10.7709	10.7709	3.21729	3.21729
E. COLI	E. coli gentamicin	14.7492	14.7492	1.60796	1.60796
E. COLI	E. coli gentamicin	7.50618	7.50618	2.14584	2.14584
E. COLI	E. coli gentamicin	7.06985	7.06985	1.77907	1.77907
E. COLI	E. coli gentamicin	11.4163	11.4163	3.14084	3.14084
E. COLI	E. coli gentamicin	9.3384	9.3384	2.39863	2.39863
E. COLI	E. coli gentamicin	15.56	15.56	2.22352	2.22352
E. COLI	E. coli gentamicin	8.03257	8.03257	1.48327	1.48327
E. COLI	E. coli gentamicin	6.76631	6.76631	1.25023	1.25023
E. COLI	E. coli gentamicin	11.8854	11.8854	3.53347	3.53347
E. COLI	E. coli gentamicin	8.58407	8.58407	0.910176	0.910176
E. COLI	E. coli gentamicin	17.7168	17.7168	4.70372	4.70372
E. COLI	E. coli gentamicin	11.6216	11.6216	2.43388	2.43388
E. COLI	E. coli gentamicin	14.4923	14.4923	3.86691	3.86691
E. COLI	E. coli gentamicin	4.83395	4.83395	1.92345	1.92345
E. COLI	E. coli gentamicin	13.5159	13.5159	0.729906	0.729906
E. COLI	E. coli gentamicin	16.3408	16.3408	3.09089	3.09089
E. COLI	E. coli gentamicin	9.61491	9.61491	1.76185	1.76185
E. COLI	E. coli gentamicin	7.71018	7.71018	0.963957	0.963957
E. COLI	E. coli gentamicin	18.0203	18.0203	4.35524	4.35524
E. COLI	E. coli gentamicin	9.46096	9.46096	1.59279	1.59279
E. COLI	E. coli gentamicin	15.7352	15.7352	3.44909	3.44909
E. COLI	E. coli gentamicin	9.9379	9.9379	2.67546	2.67546
E. COLI	E. coli gentamicin	11.9583	11.9583	1.1039	1.1039
E. COLI	E. coli gentamicin	10.7805	10.7805	2.08537	2.08537
E. COLI	E. coli gentamicin	13.5943	13.5943	2.38311	2.38311
E. COLI	E. coli gentamicin	6.01168	6.01168	1.65562	1.65562
E. COLI	E. coli gentamicin	7.92308	7.92308	2.14981	2.14981
E. COLI	E. coli gentamicin	11.25	11.25	2.21702	2.21702
E. COLI	E. coli gentamicin	6.46404	6.46404	1.36115	1.36115
E. COLI	E. coli gentamicin	10.7017	10.7017	2.42673	2.42673
E. COLI	E. coli gentamicin	8.74956	8.74956	1.95745	1.95745
E. COLI	E. coli gentamicin	12.4173	12.4173	3.05803	3.05803
E. COLI	E. coli gentamicin	8.11632	8.11632	1.89449	1.89449
E. COLI	E. coli gentamicin	7.37523	7.37523	0.86932	0.86932
E. COLI	E. coli gentamicin	12.6554	12.6554	2.11513	2.11513
E. COLI	E. coli gentamicin	8.29363	8.29363	2.1083	2.1083
E. COLI	E. coli gentamicin	6.68769	6.68769	1.86297	1.86297
E. COLI	E. coli gentamicin	5.33816	5.33816	1.73618	1.73618
E. COLI	E. coli gentamicin	9.91663	9.91663	2.09735	2.09735
E. COLI	E. coli gentamicin	8.55289	8.55289	1.96336	1.96336
E. COLI	E. coli gentamicin	8.54823	8.54823	1.35782	1.35782
E. COLI	E. coli gentamicin	8.44852	8.44852	0.833404	0.833404
E. COLI	E. coli gentamicin	6.7849	6.7849	0.999185	0.999185
E. COLI	E. coli gentamicin	10.8639	10.8639	1.06365	1.06365
E. COLI	E. coli gentamicin	13.6945	13.6945	1.81495	1.81495
E. COLI	E. coli gentamicin	10.2693	10.2693	1.65171	1.65171
E. COLI	E. coli gentamicin	10.2423	10.2423	2.76309	2.76309
E. COLI	E. coli gentamicin	8.26011	8.26011	2.91097	2.91097
E. COLI	E. coli gentamicin	12.0346	12.0346	2.74796	2.74796
E. COLI	E. coli gentamicin	9.74203	9.74203	2.2413	2.2413
E. COLI	E. coli gentamicin	10.0828	10.0828	2.43616	2.43616
E. COLI	E. coli gentamicin	9.6639	9.6639	3.27027	3.27027
E. COLI	E. coli gentamicin	5.42692	5.42692	1.25271	1.25271
E. COLI	E. coli gentamicin	5.71236	5.71236	0.642026	0.642026
E. COLI	E. coli gentamicin	6.36924	6.36924	2.93833	2.93833
E. COLI	E. coli gentamicin	6.65417	6.65417	1.40615	1.40615
E. COLI	E. coli gentamicin	14.2014	14.2014	3.00689	3.00689
E. COLI	E. coli gentamicin	7.95855	7.95855	1.87583	1.87583
E. COLI	E. coli gentamicin	16.4288	16.4288	3.68625	3.68625
E. COLI	E. coli gentamicin	17.3612	17.3612	2.62434	2.62434
E. COLI	E. coli gentamicin	10.7036	10.7036	2.68049	2.68049
E. COLI	E. coli gentamicin	8.17076	8.17076	2.26117	2.26117
E. COLI	E. coli gentamicin	13.318	13.318	2.43452	2.43452
E. COLI	E. coli gentamicin	7.87638	7.87638	1.27168	1.27168
E. COLI	E. coli gentamicin	11.5971	11.5971	2.57117	2.57117
E. COLI	E. coli gentamicin	6.49434	6.49434	2.68759	2.68759
E. COLI	E. coli gentamicin	6.8468	6.8468	2.30336	2.30336
E. COLI	E. coli gentamicin	11.4956	11.4956	2.4282	2.4282
E. COLI	E. coli gentamicin	11.541	11.541	2.80504	2.80504
E. COLI	E. coli gentamicin	7.67794	7.67794	2.20818	2.20818
E. COLI	E. coli gentamicin	5.66187	5.66187	0.788501	0.788501
E. COLI	E. coli gentamicin	12.6078	12.6078	1.19009	1.19009
E. COLI	E. coli gentamicin	13.1508	13.1508	2.99698	2.99698
E. COLI	E. coli gentamicin	8.53173	8.53173	1.41118	1.41118
E. COLI	E. coli gentamicin	10.5901	10.5901	1.68059	1.68059
E. COLI	E. coli gentamicin	9.0909	9.0909	2.69501	2.69501
E. COLI	E. coli gentamicin	10.08	10.08	1.39405	1.39405
E. COLI	E. coli gentamicin	8.0551	8.0551	1.79069	1.79069
E. COLI	E. coli gentamicin	9.19194	9.19194	1.29706	1.29706
E. COLI	E. coli gentamicin	13.1964	13.1964	3.63398	3.63398
E. COLI	E. coli gentamicin	8.18166	8.18166	1.9468	1.9468
E. COLI	E. coli gentamicin	6.42915	6.42915	1.70069	1.70069
E. COLI	E. coli gentamicin	8.82899	8.82899	1.90534	1.90534
E. COLI	E. coli gentamicin	11.0941	11.0941	2.49672	2.49672
E. COLI	E. coli gentamicin	10.336	10.336	2.33043	2.33043
E. COLI	E. coli gentamicin	12.3596	12.3596	2.03094	2.03094
E. COLI	E. coli gentamicin	5.03675	5.03675	2.37226	2.37226
E. COLI	E. coli gentamicin	12.2515	12.2515	1.97109	1.97109
E. COLI	E. coli gentamicin	9.53259	9.53259	2.76825	2.76825
E. COLI	E. coli gentamicin	6.31474	6.31474	2.17163	2.17163
E. COLI	E. coli gentamicin	8.40236	8.40236	3.01218	3.01218
E. COLI	E. coli gentamicin	5.03226	5.03226	2.00847	2.00847
E. COLI	E. coli gentamicin	11.5405	11.5405	3.05072	3.05072
E. COLI	E. coli gentamicin	5.12596	5.12596	0.570125	0.570125
E. COLI	E. coli piperacillin/tazobactam	3.27754	3.27754	2.85341	2.85341
E. COLI	E. coli piperacillin/tazobactam	12.8011	12.8011	3.39511	3.39511
E. COLI	E. coli piperacillin/tazobactam	15.6899	15.6899	7.14943	7.14943
E. COLI	E. coli piperacillin/tazobactam	14.2232	14.2232	2.16343	2.16343
E. COLI	E. coli piperacillin/tazobactam	15.5407	15.5407	4.48322	4.48322
E. COLI	E. coli piperacillin/tazobactam	4.24142	4.24142	1.43866	1.43866
E. COLI	E. coli piperacillin/tazobactam	3.13006	3.13006	0.80656	0.80656
E. COLI	E. coli piperacillin/tazobactam	4.22535	4.22535	NA	NA
E. COLI	E. coli piperacillin/tazobactam	14.502	14.502	3.17611	3.17611
E. COLI	E. coli piperacillin/tazobactam	2.69923	2.69923	1.95004	1.95004
E. COLI	E. coli piperacillin/tazobactam	12.7896	12.7896	3.2645	3.2645
E. COLI	E. coli piperacillin/tazobactam	13.149	13.149	3.49489	3.49489
E. COLI	E. coli piperacillin/tazobactam	12.9135	12.9135	2.91648	2.91648
E. COLI	E. coli piperacillin/tazobactam	9.57604	9.57604	4.64918	4.64918
E. COLI	E. coli piperacillin/tazobactam	10.6627	10.6627	4.80617	4.80617
E. COLI	E. coli piperacillin/tazobactam	8.67797	8.67797	4.47365	4.47365
E. COLI	E. coli piperacillin/tazobactam	11.5174	11.5174	3.76332	3.76332
E. COLI	E. coli piperacillin/tazobactam	14.1767	14.1767	4.1652	4.1652
E. COLI	E. coli piperacillin/tazobactam	11.624	11.624	4.22601	4.22601
E. COLI	E. coli piperacillin/tazobactam	8.58036	8.58036	1.6514	1.6514
E. COLI	E. coli piperacillin/tazobactam	6.30778	6.30778	1.39209	1.39209
E. COLI	E. coli piperacillin/tazobactam	9.08988	9.08988	1.78817	1.78817
E. COLI	E. coli piperacillin/tazobactam	10.7564	10.7564	2.75071	2.75071
E. COLI	E. coli piperacillin/tazobactam	4.20361	4.20361	2.56751	2.56751
E. COLI	E. coli piperacillin/tazobactam	10.421	10.421	3.25633	3.25633
E. COLI	E. coli piperacillin/tazobactam	4.88672	4.88672	0.583388	0.583388
E. COLI	E. coli piperacillin/tazobactam	2.78274	2.78274	2.58967	2.58967
E. COLI	E. coli piperacillin/tazobactam	11.6665	11.6665	3.01057	3.01057
E. COLI	E. coli piperacillin/tazobactam	8.41435	8.41435	2.10991	2.10991
E. COLI	E. coli piperacillin/tazobactam	10.059	10.059	3.16542	3.16542
E. COLI	E. coli piperacillin/tazobactam	12.5566	12.5566	3.62995	3.62995
E. COLI	E. coli piperacillin/tazobactam	8.1273	8.1273	3.17004	3.17004
E. COLI	E. coli piperacillin/tazobactam	9.47007	9.47007	2.38793	2.38793
E. COLI	E. coli piperacillin/tazobactam	9.1299	9.1299	2.70867	2.70867
E. COLI	E. coli piperacillin/tazobactam	8.84739	8.84739	3.36448	3.36448
E. COLI	E. coli piperacillin/tazobactam	16.1864	16.1864	8.24388	8.24388
E. COLI	E. coli piperacillin/tazobactam	1.6808	1.6808	1.19957	1.19957
E. COLI	E. coli piperacillin/tazobactam	10.8085	10.8085	2.63569	2.63569
E. COLI	E. coli piperacillin/tazobactam	5.12534	5.12534	3.44071	3.44071
E. COLI	E. coli piperacillin/tazobactam	12.4449	12.4449	1.85597	1.85597
E. COLI	E. coli piperacillin/tazobactam	6.23738	6.23738	0.945774	0.945774
E. COLI	E. coli piperacillin/tazobactam	10.5112	10.5112	3.3368	3.3368
E. COLI	E. coli piperacillin/tazobactam	4.55492	4.55492	3.57057	3.57057
E. COLI	E. coli piperacillin/tazobactam	9.9546	9.9546	3.90529	3.90529
E. COLI	E. coli piperacillin/tazobactam	3.82384	3.82384	2.8401	2.8401
E. COLI	E. coli piperacillin/tazobactam	23.5416	23.5416	18.6929	10
E. COLI	E. coli piperacillin/tazobactam	7.61665	7.61665	1.25342	1.25342
E. COLI	E. coli piperacillin/tazobactam	12.5287	12.5287	1.37765	1.37765
E. COLI	E. coli piperacillin/tazobactam	10.3382	10.3382	2.91929	2.91929
E. COLI	E. coli piperacillin/tazobactam	17.7977	17.7977	4.28897	4.28897
E. COLI	E. coli piperacillin/tazobactam	9.45243	9.45243	1.75115	1.75115
E. COLI	E. coli piperacillin/tazobactam	2.92333	2.92333	2.03139	2.03139
E. COLI	E. coli piperacillin/tazobactam	13.8849	13.8849	11.065	10
E. COLI	E. coli piperacillin/tazobactam	11.4567	11.4567	3.21102	3.21102
E. COLI	E. coli piperacillin/tazobactam	11.8767	11.8767	2.29616	2.29616
E. COLI	E. coli piperacillin/tazobactam	10.1105	10.1105	3.10394	3.10394
E. COLI	E. coli piperacillin/tazobactam	7.03902	7.03902	5.21155	5.21155
E. COLI	E. coli piperacillin/tazobactam	3.83364	3.83364	1.80444	1.80444
E. COLI	E. coli piperacillin/tazobactam	9.80185	9.80185	3.28167	3.28167
E. COLI	E. coli piperacillin/tazobactam	9.22931	9.22931	2.28351	2.28351
E. COLI	E. coli piperacillin/tazobactam	12.2032	12.2032	1.29156	1.29156
E. COLI	E. coli piperacillin/tazobactam	7.09965	7.09965	3.60379	3.60379
E. COLI	E. coli piperacillin/tazobactam	5.71927	5.71927	1.47758	1.47758
E. COLI	E. coli piperacillin/tazobactam	8.0451	8.0451	3.7975	3.7975
E. COLI	E. coli piperacillin/tazobactam	4.89646	4.89646	0.86173	0.86173
E. COLI	E. coli piperacillin/tazobactam	4.08298	4.08298	3.75559	3.75559
E. COLI	E. coli piperacillin/tazobactam	6.43939	6.43939	1.58075	1.58075
E. COLI	E. coli piperacillin/tazobactam	10.0104	10.0104	2.14532	2.14532
E. COLI	E. coli piperacillin/tazobactam	5.54638	5.54638	1.56502	1.56502
E. COLI	E. coli piperacillin/tazobactam	5.84362	5.84362	3.03919	3.03919
E. COLI	E. coli piperacillin/tazobactam	9.46854	9.46854	1.43613	1.43613
E. COLI	E. coli piperacillin/tazobactam	9.82601	9.82601	1.32845	1.32845
E. COLI	E. coli piperacillin/tazobactam	11.4463	11.4463	5.31179	5.31179
E. COLI	E. coli piperacillin/tazobactam	6.41894	6.41894	1.65613	1.65613
E. COLI	E. coli piperacillin/tazobactam	8.21159	8.21159	1.86229	1.86229
E. COLI	E. coli piperacillin/tazobactam	3.4318	3.4318	1.55608	1.55608
E. COLI	E. coli piperacillin/tazobactam	12.1573	12.1573	2.83835	2.83835
E. COLI	E. coli piperacillin/tazobactam	2.07479	2.07479	1.72556	1.72556
E. COLI	E. coli piperacillin/tazobactam	11.6805	11.6805	2.83873	2.83873
E. COLI	E. coli piperacillin/tazobactam	8.04658	8.04658	2.05566	2.05566
E. COLI	E. coli piperacillin/tazobactam	9.84888	9.84888	1.79918	1.79918
E. COLI	E. coli piperacillin/tazobactam	11.3798	11.3798	2.02592	2.02592
E. COLI	E. coli piperacillin/tazobactam	10.707	10.707	3.90038	3.90038
E. COLI	E. coli piperacillin/tazobactam	9.32928	9.32928	2.31151	2.31151
E. COLI	E. coli piperacillin/tazobactam	10.503	10.503	4.11922	4.11922
E. COLI	E. coli piperacillin/tazobactam	6.80935	6.80935	6.25986	6.25986
E. COLI	E. coli piperacillin/tazobactam	20.8355	20.8355	5.31548	5.31548
E. COLI	E. coli piperacillin/tazobactam	7.34013	7.34013	4.02478	4.02478
E. COLI	E. coli piperacillin/tazobactam	4.59487	4.59487	4.82831	4.82831
E. COLI	E. coli piperacillin/tazobactam	10.4075	10.4075	2.18105	2.18105
E. COLI	E. coli piperacillin/tazobactam	13.6827	13.6827	2.86343	2.86343
E. COLI	E. coli piperacillin/tazobactam	9.20938	9.20938	1.43587	1.43587
E. COLI	E. coli piperacillin/tazobactam	6.4829	6.4829	1.9127	1.9127
E. COLI	E. coli piperacillin/tazobactam	4.91505	4.91505	2.08329	2.08329
E. COLI	E. coli piperacillin/tazobactam	6.65006	6.65006	3.03395	3.03395
E. COLI	E. coli piperacillin/tazobactam	7.37485	7.37485	2.01869	2.01869
E. COLI	E. coli piperacillin/tazobactam	12.4873	12.4873	3.32666	3.32666
E. COLI	E. coli piperacillin/tazobactam	12.4774	12.4774	1.26493	1.26493
E. COLI	E. coli piperacillin/tazobactam	13.1948	13.1948	3.02031	3.02031
E. COLI	E. coli piperacillin/tazobactam	5.53359	5.53359	1.55505	1.55505
E. COLI	E. coli piperacillin/tazobactam	9.96681	9.96681	2.36579	2.36579
E. COLI	E. coli piperacillin/tazobactam	7.75373	7.75373	3.2498	3.2498
E. COLI	E. coli piperacillin/tazobactam	12.26	12.26	2.99839	2.99839
E. COLI	E. coli piperacillin/tazobactam	11.0817	11.0817	1.19234	1.19234
E. COLI	E. coli piperacillin/tazobactam	10.3268	10.3268	2.16695	2.16695
E. COLI	E. coli piperacillin/tazobactam	5.06921	5.06921	4.1061	4.1061
E. COLI	E. coli piperacillin/tazobactam	9.11461	9.11461	3.08629	3.08629
E. COLI	E. coli piperacillin/tazobactam	8.59681	8.59681	3.62136	3.62136
E. COLI	E. coli piperacillin/tazobactam	5.51201	5.51201	2.63617	2.63617
E. COLI	E. coli piperacillin/tazobactam	9.17011	9.17011	3.36943	3.36943
E. COLI	E. coli piperacillin/tazobactam	13.8686	13.8686	5.56995	5.56995
E. COLI	E. coli piperacillin/tazobactam	11.0312	11.0312	6.72913	6.72913
E. COLI	E. coli piperacillin/tazobactam	9.83744	9.83744	2.08219	2.08219
E. COLI	E. coli piperacillin/tazobactam	9.99188	9.99188	3.98455	3.98455
E. COLI	E. coli piperacillin/tazobactam	3.65714	3.65714	1.10601	1.10601
E. COLI	E. coli piperacillin/tazobactam	5.28975	5.28975	1.89034	1.89034
E. COLI	E. coli piperacillin/tazobactam	5.45051	5.45051	1.96745	1.96745
KLEBSIELLA SP.	Klebsiella sp. 3rd generation cephalosporins	17.577	17.577	3.07635	3.07635
KLEBSIELLA SP.	Klebsiella sp. 3rd generation cephalosporins	18.6441	18.6441	6.12198	6.12198
KLEBSIELLA SP.	Klebsiella sp. 3rd generation cephalosporins	6.46466	6.46466	1.59081	1.59081
KLEBSIELLA SP.	Klebsiella sp. 3rd generation cephalosporins	16.9335	16.9335	3.46156	3.46156
KLEBSIELLA SP.	Klebsiella sp. 3rd generation cephalosporins	10.8147	10.8147	2.32608	2.32608
KLEBSIELLA SP.	Klebsiella sp. 3rd generation cephalosporins	9.38869	9.38869	1.7874	1.7874
KLEBSIELLA SP.	Klebsiella sp. 3rd generation cephalosporins	6.53347	6.53347	3.19636	3.19636
KLEBSIELLA SP.	Klebsiella sp. 3rd generation cephalosporins	10.8901	10.8901	4.1574	4.1574
KLEBSIELLA SP.	Klebsiella sp. 3rd generation cephalosporins	6.5984	6.5984	3.20278	3.20278
KLEBSIELLA SP.	Klebsiella sp. 3rd generation cephalosporins	14.5672	14.5672	2.97018	2.97018
KLEBSIELLA SP.	Klebsiella sp. 3rd generation cephalosporins	23.0514	23.0514	5.87661	5.87661
KLEBSIELLA SP.	Klebsiella sp. 3rd generation cephalosporins	4.06762	4.06762	2.38617	2.38617
KLEBSIELLA SP.	Klebsiella sp. 3rd generation cephalosporins	13.635	13.635	4.89884	4.89884
KLEBSIELLA SP.	Klebsiella sp. 3rd generation cephalosporins	12.9331	12.9331	2.45805	2.45805
KLEBSIELLA SP.	Klebsiella sp. 3rd generation cephalosporins	18.8667	18.8667	3.41117	3.41117
KLEBSIELLA SP.	Klebsiella sp. 3rd generation cephalosporins	13.8173	13.8173	5.24984	5.24984
KLEBSIELLA SP.	Klebsiella sp. 3rd generation cephalosporins	7.22329	7.22329	4.07777	4.07777
KLEBSIELLA SP.	Klebsiella sp. 3rd generation cephalosporins	16.4052	16.4052	3.04303	3.04303
KLEBSIELLA SP.	Klebsiella sp. 3rd generation cephalosporins	12.1442	12.1442	2.01867	2.01867
KLEBSIELLA SP.	Klebsiella sp. 3rd generation cephalosporins	8.46617	8.46617	3.65613	3.65613
KLEBSIELLA SP.	Klebsiella sp. 3rd generation cephalosporins	9.51343	9.51343	2.08699	2.08699
KLEBSIELLA SP.	Klebsiella sp. 3rd generation cephalosporins	8.14068	8.14068	3.24543	3.24543
KLEBSIELLA SP.	Klebsiella sp. 3rd generation cephalosporins	34.1367	34.1367	5.71189	5.71189
KLEBSIELLA SP.	Klebsiella sp. 3rd generation cephalosporins	11.5676	11.5676	2.19855	2.19855
KLEBSIELLA SP.	Klebsiella sp. 3rd generation cephalosporins	7.75023	7.75023	3.97833	3.97833
KLEBSIELLA SP.	Klebsiella sp. 3rd generation cephalosporins	13.5037	13.5037	7.27944	7.27944
KLEBSIELLA SP.	Klebsiella sp. 3rd generation cephalosporins	13.8575	13.8575	3.52264	3.52264
KLEBSIELLA SP.	Klebsiella sp. 3rd generation cephalosporins	11.2059	11.2059	4.43612	4.43612
KLEBSIELLA SP.	Klebsiella sp. 3rd generation cephalosporins	24.8273	24.8273	7.22118	7.22118
KLEBSIELLA SP.	Klebsiella sp. 3rd generation cephalosporins	11.3257	11.3257	2.92865	2.92865
KLEBSIELLA SP.	Klebsiella sp. 3rd generation cephalosporins	10.4837	10.4837	7.57469	7.57469
KLEBSIELLA SP.	Klebsiella sp. 3rd generation cephalosporins	19.3426	19.3426	7.85372	7.85372
KLEBSIELLA SP.	Klebsiella sp. 3rd generation cephalosporins	7.96551	7.96551	1.24562	1.24562
KLEBSIELLA SP.	Klebsiella sp. 3rd generation cephalosporins	36.7805	36.7805	7.28875	7.28875
KLEBSIELLA SP.	Klebsiella sp. 3rd generation cephalosporins	7.25597	7.25597	5.64666	5.64666
KLEBSIELLA SP.	Klebsiella sp. 3rd generation cephalosporins	12.7485	12.7485	6.05186	6.05186
KLEBSIELLA SP.	Klebsiella sp. 3rd generation cephalosporins	10.9289	10.9289	1.73217	1.73217
KLEBSIELLA SP.	Klebsiella sp. 3rd generation cephalosporins	22.9875	22.9875	1.60691	1.60691
KLEBSIELLA SP.	Klebsiella sp. 3rd generation cephalosporins	18.9121	18.9121	14.7678	10
KLEBSIELLA SP.	Klebsiella sp. 3rd generation cephalosporins	15.4422	15.4422	5.77262	5.77262
KLEBSIELLA SP.	Klebsiella sp. 3rd generation cephalosporins	14.8711	14.8711	2.8392	2.8392
KLEBSIELLA SP.	Klebsiella sp. 3rd generation cephalosporins	13.9176	13.9176	3.79337	3.79337
KLEBSIELLA SP.	Klebsiella sp. 3rd generation cephalosporins	14.8503	14.8503	5.60742	5.60742
KLEBSIELLA SP.	Klebsiella sp. 3rd generation cephalosporins	44.5257	44.5257	20.4462	10
KLEBSIELLA SP.	Klebsiella sp. 3rd generation cephalosporins	6.47989	6.47989	5.13472	5.13472
KLEBSIELLA SP.	Klebsiella sp. 3rd generation cephalosporins	19.2094	19.2094	2.53485	2.53485
KLEBSIELLA SP.	Klebsiella sp. 3rd generation cephalosporins	9.39179	9.39179	3.95476	3.95476
KLEBSIELLA SP.	Klebsiella sp. 3rd generation cephalosporins	12.9955	12.9955	3.03139	3.03139
KLEBSIELLA SP.	Klebsiella sp. 3rd generation cephalosporins	8.61278	8.61278	5.26242	5.26242
KLEBSIELLA SP.	Klebsiella sp. 3rd generation cephalosporins	4.25202	4.25202	2.20588	2.20588
KLEBSIELLA SP.	Klebsiella sp. 3rd generation cephalosporins	12.7265	12.7265	4.68138	4.68138
KLEBSIELLA SP.	Klebsiella sp. 3rd generation cephalosporins	10.111	10.111	2.96858	2.96858
KLEBSIELLA SP.	Klebsiella sp. 3rd generation cephalosporins	8.79473	8.79473	1.41914	1.41914
KLEBSIELLA SP.	Klebsiella sp. 3rd generation cephalosporins	5.12634	5.12634	2.47436	2.47436
KLEBSIELLA SP.	Klebsiella sp. 3rd generation cephalosporins	25.8302	25.8302	22.5155	10
KLEBSIELLA SP.	Klebsiella sp. 3rd generation cephalosporins	13.6399	13.6399	4.77728	4.77728
KLEBSIELLA SP.	Klebsiella sp. 3rd generation cephalosporins	7.5873	7.5873	4.5804	4.5804
KLEBSIELLA SP.	Klebsiella sp. 3rd generation cephalosporins	14.6339	14.6339	4.52594	4.52594
KLEBSIELLA SP.	Klebsiella sp. 3rd generation cephalosporins	8.63394	8.63394	6.9731	6.9731
KLEBSIELLA SP.	Klebsiella sp. 3rd generation cephalosporins	13.2203	13.2203	6.9985	6.9985
KLEBSIELLA SP.	Klebsiella sp. 3rd generation cephalosporins	5.73108	5.73108	2.12105	2.12105
KLEBSIELLA SP.	Klebsiella sp. 3rd generation cephalosporins	8.40733	8.40733	1.98161	1.98161
KLEBSIELLA SP.	Klebsiella sp. 3rd generation cephalosporins	15.6573	15.6573	3.59054	3.59054
KLEBSIELLA SP.	Klebsiella sp. 3rd generation cephalosporins	10.6666	10.6666	3.78862	3.78862
KLEBSIELLA SP.	Klebsiella sp. 3rd generation cephalosporins	11.5873	11.5873	10.0603	10
KLEBSIELLA SP.	Klebsiella sp. 3rd generation cephalosporins	4.12266	4.12266	1.84273	1.84273
KLEBSIELLA SP.	Klebsiella sp. 3rd generation cephalosporins	6.4793	6.4793	1.21697	1.21697
KLEBSIELLA SP.	Klebsiella sp. 3rd generation cephalosporins	16.1419	16.1419	7.21797	7.21797
KLEBSIELLA SP.	Klebsiella sp. 3rd generation cephalosporins	17.2341	17.2341	6.42036	6.42036
KLEBSIELLA SP.	Klebsiella sp. 3rd generation cephalosporins	10.0479	10.0479	2.54927	2.54927
KLEBSIELLA SP.	Klebsiella sp. 3rd generation cephalosporins	4.39684	4.39684	3.2229	3.2229
KLEBSIELLA SP.	Klebsiella sp. 3rd generation cephalosporins	12.5906	12.5906	9.24161	9.24161
KLEBSIELLA SP.	Klebsiella sp. 3rd generation cephalosporins	15.2338	15.2338	6.20194	6.20194
KLEBSIELLA SP.	Klebsiella sp. 3rd generation cephalosporins	7.08278	7.08278	1.88961	1.88961
KLEBSIELLA SP.	Klebsiella sp. 3rd generation cephalosporins	9.56859	9.56859	3.98583	3.98583
KLEBSIELLA SP.	Klebsiella sp. 3rd generation cephalosporins	13.7368	13.7368	2.90855	2.90855
KLEBSIELLA SP.	Klebsiella sp. 3rd generation cephalosporins	18.6348	18.6348	3.75338	3.75338
KLEBSIELLA SP.	Klebsiella sp. 3rd generation cephalosporins	9.14627	9.14627	4.51504	4.51504
KLEBSIELLA SP.	Klebsiella sp. 3rd generation cephalosporins	9.66789	9.66789	2.94131	2.94131
KLEBSIELLA SP.	Klebsiella sp. 3rd generation cephalosporins	23.771	23.771	8.79129	8.79129
KLEBSIELLA SP.	Klebsiella sp. 3rd generation cephalosporins	14.492	14.492	4.76675	4.76675
KLEBSIELLA SP.	Klebsiella sp. 3rd generation cephalosporins	17.1098	17.1098	8.09938	8.09938
KLEBSIELLA SP.	Klebsiella sp. 3rd generation cephalosporins	20.0306	20.0306	5.55559	5.55559
KLEBSIELLA SP.	Klebsiella sp. 3rd generation cephalosporins	25.4422	25.4422	15.5427	10
KLEBSIELLA SP.	Klebsiella sp. 3rd generation cephalosporins	10.6922	10.6922	1.1147	1.1147
KLEBSIELLA SP.	Klebsiella sp. 3rd generation cephalosporins	20.3316	20.3316	9.00833	9.00833
KLEBSIELLA SP.	Klebsiella sp. 3rd generation cephalosporins	20.7015	20.7015	6.02484	6.02484
KLEBSIELLA SP.	Klebsiella sp. 3rd generation cephalosporins	12.377	12.377	6.09959	6.09959
KLEBSIELLA SP.	Klebsiella sp. 3rd generation cephalosporins	10.2477	10.2477	4.57855	4.57855
KLEBSIELLA SP.	Klebsiella sp. 3rd generation cephalosporins	8.32889	8.32889	4.34295	4.34295
KLEBSIELLA SP.	Klebsiella sp. 3rd generation cephalosporins	15.5262	15.5262	4.80497	4.80497
KLEBSIELLA SP.	Klebsiella sp. 3rd generation cephalosporins	7.73588	7.73588	3.45694	3.45694
KLEBSIELLA SP.	Klebsiella sp. 3rd generation cephalosporins	5.79894	5.79894	3.79159	3.79159
KLEBSIELLA SP.	Klebsiella sp. 3rd generation cephalosporins	12.2849	12.2849	3.2381	3.2381
KLEBSIELLA SP.	Klebsiella sp. 3rd generation cephalosporins	17.0397	17.0397	3.07891	3.07891
KLEBSIELLA SP.	Klebsiella sp. 3rd generation cephalosporins	18.6482	18.6482	10.767	10
KLEBSIELLA SP.	Klebsiella sp. 3rd generation cephalosporins	9.63707	9.63707	1.01069	1.01069
KLEBSIELLA SP.	Klebsiella sp. 3rd generation cephalosporins	14.7235	14.7235	4.64835	4.64835
KLEBSIELLA SP.	Klebsiella sp. 3rd generation cephalosporins	8.74845	8.74845	2.64922	2.64922
KLEBSIELLA SP.	Klebsiella sp. 3rd generation cephalosporins	12.1957	12.1957	4.95531	4.95531
KLEBSIELLA SP.	Klebsiella sp. 3rd generation cephalosporins	8.07017	8.07017	1.48154	1.48154
KLEBSIELLA SP.	Klebsiella sp. 3rd generation cephalosporins	9.96629	9.96629	3.56959	3.56959
KLEBSIELLA SP.	Klebsiella sp. 3rd generation cephalosporins	14.9343	14.9343	4.73973	4.73973
KLEBSIELLA SP.	Klebsiella sp. 3rd generation cephalosporins	8.95216	8.95216	2.67887	2.67887
KLEBSIELLA SP.	Klebsiella sp. 3rd generation cephalosporins	6.8652	6.8652	2.40912	2.40912
KLEBSIELLA SP.	Klebsiella sp. 3rd generation cephalosporins	7.4434	7.4434	2.45004	2.45004
KLEBSIELLA SP.	Klebsiella sp. 3rd generation cephalosporins	5.93318	5.93318	5.06548	5.06548
KLEBSIELLA SP.	Klebsiella sp. 3rd generation cephalosporins	10.7548	10.7548	2.79151	2.79151
KLEBSIELLA SP.	Klebsiella sp. 3rd generation cephalosporins	23.1516	23.1516	4.17607	4.17607
KLEBSIELLA SP.	Klebsiella sp. 3rd generation cephalosporins	4.09892	4.09892	5.22153	5.22153
KLEBSIELLA SP.	Klebsiella sp. 3rd generation cephalosporins	17.4412	17.4412	4.71804	4.71804
KLEBSIELLA SP.	Klebsiella sp. 3rd generation cephalosporins	14.2859	14.2859	5.60052	5.60052
KLEBSIELLA SP.	Klebsiella sp. 3rd generation cephalosporins	7.06226	7.06226	1.92082	1.92082
KLEBSIELLA SP.	Klebsiella sp. 3rd generation cephalosporins	9.06865	9.06865	5.77865	5.77865
KLEBSIELLA SP.	Klebsiella sp. 3rd generation cephalosporins	10.6998	10.6998	4.69766	4.69766
KLEBSIELLA SP.	Klebsiella sp. 3rd generation cephalosporins	13.9105	13.9105	9.09614	9.09614
KLEBSIELLA SP.	Klebsiella sp. 3rd generation cephalosporins	7.63849	7.63849	2.40985	2.40985
KLEBSIELLA SP.	Klebsiella sp. amoxicillin/clavulanic acid	26.4206	26.4206	5.99216	5.99216
KLEBSIELLA SP.	Klebsiella sp. amoxicillin/clavulanic acid	32.576	32.576	8.98722	8.98722
KLEBSIELLA SP.	Klebsiella sp. amoxicillin/clavulanic acid	25.1494	25.1494	5.45944	5.45944
KLEBSIELLA SP.	Klebsiella sp. amoxicillin/clavulanic acid	25.9177	25.9177	5.72221	5.72221
KLEBSIELLA SP.	Klebsiella sp. amoxicillin/clavulanic acid	24.0001	24.0001	5.98505	5.98505
KLEBSIELLA SP.	Klebsiella sp. amoxicillin/clavulanic acid	15.6106	15.6106	3.8249	3.8249
KLEBSIELLA SP.	Klebsiella sp. amoxicillin/clavulanic acid	20.6451	20.6451	4.3112	4.3112
KLEBSIELLA SP.	Klebsiella sp. amoxicillin/clavulanic acid	21.7449	21.7449	8.47992	8.47992
KLEBSIELLA SP.	Klebsiella sp. amoxicillin/clavulanic acid	24.7042	24.7042	4.82358	4.82358
KLEBSIELLA SP.	Klebsiella sp. amoxicillin/clavulanic acid	30.5331	30.5331	4.42107	4.42107
KLEBSIELLA SP.	Klebsiella sp. amoxicillin/clavulanic acid	28	28	NA	NA
KLEBSIELLA SP.	Klebsiella sp. amoxicillin/clavulanic acid	21.1302	21.1302	3.66222	3.66222
KLEBSIELLA SP.	Klebsiella sp. amoxicillin/clavulanic acid	26.6875	26.6875	5.51174	5.51174
KLEBSIELLA SP.	Klebsiella sp. amoxicillin/clavulanic acid	25.7862	25.7862	4.25363	4.25363
KLEBSIELLA SP.	Klebsiella sp. amoxicillin/clavulanic acid	35.6184	35.6184	6.2715	6.2715
KLEBSIELLA SP.	Klebsiella sp. amoxicillin/clavulanic acid	47.9696	47.9696	31.0574	10
KLEBSIELLA SP.	Klebsiella sp. amoxicillin/clavulanic acid	38.0773	38.0773	10.3393	10
KLEBSIELLA SP.	Klebsiella sp. amoxicillin/clavulanic acid	27.6366	27.6366	3.86941	3.86941
KLEBSIELLA SP.	Klebsiella sp. amoxicillin/clavulanic acid	23.6825	23.6825	7.24043	7.24043
KLEBSIELLA SP.	Klebsiella sp. amoxicillin/clavulanic acid	32.0775	32.0775	5.27137	5.27137
KLEBSIELLA SP.	Klebsiella sp. amoxicillin/clavulanic acid	18.9824	18.9824	7.18465	7.18465
KLEBSIELLA SP.	Klebsiella sp. amoxicillin/clavulanic acid	24.6542	24.6542	5.34437	5.34437
KLEBSIELLA SP.	Klebsiella sp. amoxicillin/clavulanic acid	42.2954	42.2954	40.6445	10
KLEBSIELLA SP.	Klebsiella sp. amoxicillin/clavulanic acid	37.168	37.168	4.31927	4.31927
KLEBSIELLA SP.	Klebsiella sp. amoxicillin/clavulanic acid	23.2397	23.2397	1.88534	1.88534
KLEBSIELLA SP.	Klebsiella sp. amoxicillin/clavulanic acid	18.75	18.75	6.71899	6.71899
KLEBSIELLA SP.	Klebsiella sp. amoxicillin/clavulanic acid	28.8463	28.8463	9.40838	9.40838
KLEBSIELLA SP.	Klebsiella sp. amoxicillin/clavulanic acid	26.815	26.815	5.51907	5.51907
KLEBSIELLA SP.	Klebsiella sp. amoxicillin/clavulanic acid	18.048	18.048	3.98763	3.98763
KLEBSIELLA SP.	Klebsiella sp. amoxicillin/clavulanic acid	34.4981	34.4981	6.39811	6.39811
KLEBSIELLA SP.	Klebsiella sp. amoxicillin/clavulanic acid	26.763	26.763	4.30374	4.30374
KLEBSIELLA SP.	Klebsiella sp. amoxicillin/clavulanic acid	20.6029	20.6029	12.3031	10
KLEBSIELLA SP.	Klebsiella sp. amoxicillin/clavulanic acid	30.496	30.496	5.38224	5.38224
KLEBSIELLA SP.	Klebsiella sp. amoxicillin/clavulanic acid	24.979	24.979	3.81022	3.81022
KLEBSIELLA SP.	Klebsiella sp. amoxicillin/clavulanic acid	34.7826	34.7826	NA	NA
KLEBSIELLA SP.	Klebsiella sp. amoxicillin/clavulanic acid	16.8051	16.8051	8.20977	8.20977
KLEBSIELLA SP.	Klebsiella sp. amoxicillin/clavulanic acid	40.9803	40.9803	8.03269	8.03269
KLEBSIELLA SP.	Klebsiella sp. amoxicillin/clavulanic acid	35.4185	35.4185	5.38761	5.38761
KLEBSIELLA SP.	Klebsiella sp. amoxicillin/clavulanic acid	55.5107	50	3.71848	3.71848
KLEBSIELLA SP.	Klebsiella sp. amoxicillin/clavulanic acid	25.0937	25.0937	12.112	10
KLEBSIELLA SP.	Klebsiella sp. amoxicillin/clavulanic acid	24.7166	24.7166	4.62798	4.62798
KLEBSIELLA SP.	Klebsiella sp. amoxicillin/clavulanic acid	22.752	22.752	1.59461	1.59461
KLEBSIELLA SP.	Klebsiella sp. amoxicillin/clavulanic acid	27.1422	27.1422	6.92258	6.92258
KLEBSIELLA SP.	Klebsiella sp. amoxicillin/clavulanic acid	25.5098	25.5098	5.66682	5.66682
KLEBSIELLA SP.	Klebsiella sp. amoxicillin/clavulanic acid	36.3817	36.3817	5.36478	5.36478
KLEBSIELLA SP.	Klebsiella sp. amoxicillin/clavulanic acid	28.2815	28.2815	11.4112	10
KLEBSIELLA SP.	Klebsiella sp. amoxicillin/clavulanic acid	40.0134	40.0134	5.77302	5.77302
KLEBSIELLA SP.	Klebsiella sp. amoxicillin/clavulanic acid	42.2329	42.2329	35.0561	10
KLEBSIELLA SP.	Klebsiella sp. amoxicillin/clavulanic acid	29.301	29.301	6.16524	6.16524
KLEBSIELLA SP.	Klebsiella sp. amoxicillin/clavulanic acid	23.4843	23.4843	9.4265	9.4265
KLEBSIELLA SP.	Klebsiella sp. amoxicillin/clavulanic acid	18.04	18.04	6.40766	6.40766
KLEBSIELLA SP.	Klebsiella sp. amoxicillin/clavulanic acid	20.7604	20.7604	11.8736	10
KLEBSIELLA SP.	Klebsiella sp. amoxicillin/clavulanic acid	27.0253	27.0253	3.54051	3.54051
KLEBSIELLA SP.	Klebsiella sp. amoxicillin/clavulanic acid	20.826	20.826	5.03965	5.03965
KLEBSIELLA SP.	Klebsiella sp. amoxicillin/clavulanic acid	25.5774	25.5774	3.05646	3.05646
KLEBSIELLA SP.	Klebsiella sp. amoxicillin/clavulanic acid	30.5963	30.5963	5.1349	5.1349
KLEBSIELLA SP.	Klebsiella sp. amoxicillin/clavulanic acid	25.4229	25.4229	4.08423	4.08423
KLEBSIELLA SP.	Klebsiella sp. amoxicillin/clavulanic acid	23.2225	23.2225	11.2369	10
KLEBSIELLA SP.	Klebsiella sp. amoxicillin/clavulanic acid	44.7003	44.7003	20.2443	10
KLEBSIELLA SP.	Klebsiella sp. amoxicillin/clavulanic acid	19.661	19.661	8.18143	8.18143
KLEBSIELLA SP.	Klebsiella sp. amoxicillin/clavulanic acid	25.3944	25.3944	6.89118	6.89118
KLEBSIELLA SP.	Klebsiella sp. amoxicillin/clavulanic acid	10.4946	10.4946	5.80755	5.80755
KLEBSIELLA SP.	Klebsiella sp. amoxicillin/clavulanic acid	20.778	20.778	3.90543	3.90543
KLEBSIELLA SP.	Klebsiella sp. amoxicillin/clavulanic acid	31.7047	31.7047	3.99964	3.99964
KLEBSIELLA SP.	Klebsiella sp. amoxicillin/clavulanic acid	27.5725	27.5725	8.28406	8.28406
KLEBSIELLA SP.	Klebsiella sp. amoxicillin/clavulanic acid	26.5918	26.5918	6.16799	6.16799
KLEBSIELLA SP.	Klebsiella sp. amoxicillin/clavulanic acid	16.9046	16.9046	3.86835	3.86835
KLEBSIELLA SP.	Klebsiella sp. amoxicillin/clavulanic acid	18.7703	18.7703	3.12639	3.12639
KLEBSIELLA SP.	Klebsiella sp. amoxicillin/clavulanic acid	28.0028	28.0028	5.75961	5.75961
KLEBSIELLA SP.	Klebsiella sp. amoxicillin/clavulanic acid	34.7233	34.7233	4.55752	4.55752
KLEBSIELLA SP.	Klebsiella sp. amoxicillin/clavulanic acid	28.5352	28.5352	4.41458	4.41458
KLEBSIELLA SP.	Klebsiella sp. amoxicillin/clavulanic acid	15.6121	15.6121	11.0415	10
KLEBSIELLA SP.	Klebsiella sp. amoxicillin/clavulanic acid	27.0481	27.0481	8.25663	8.25663
KLEBSIELLA SP.	Klebsiella sp. amoxicillin/clavulanic acid	32.4364	32.4364	6.45679	6.45679
KLEBSIELLA SP.	Klebsiella sp. amoxicillin/clavulanic acid	14.392	14.392	4.20794	4.20794
KLEBSIELLA SP.	Klebsiella sp. amoxicillin/clavulanic acid	18.43	18.43	2.94961	2.94961
KLEBSIELLA SP.	Klebsiella sp. amoxicillin/clavulanic acid	23.6097	23.6097	4.06175	4.06175
KLEBSIELLA SP.	Klebsiella sp. amoxicillin/clavulanic acid	30.1722	30.1722	9.12651	9.12651
KLEBSIELLA SP.	Klebsiella sp. amoxicillin/clavulanic acid	20.1249	20.1249	10.7677	10
KLEBSIELLA SP.	Klebsiella sp. amoxicillin/clavulanic acid	20.8992	20.8992	5.98681	5.98681
KLEBSIELLA SP.	Klebsiella sp. amoxicillin/clavulanic acid	36.8857	36.8857	5.99233	5.99233
KLEBSIELLA SP.	Klebsiella sp. amoxicillin/clavulanic acid	22.4955	22.4955	5.96667	5.96667
KLEBSIELLA SP.	Klebsiella sp. amoxicillin/clavulanic acid	26.2694	26.2694	3.84762	3.84762
KLEBSIELLA SP.	Klebsiella sp. amoxicillin/clavulanic acid	40.0181	40.0181	4.86032	4.86032
KLEBSIELLA SP.	Klebsiella sp. amoxicillin/clavulanic acid	38.678	38.678	9.40444	9.40444
KLEBSIELLA SP.	Klebsiella sp. amoxicillin/clavulanic acid	22.3668	22.3668	6.76562	6.76562
KLEBSIELLA SP.	Klebsiella sp. amoxicillin/clavulanic acid	26.1636	26.1636	2.27394	2.27394
KLEBSIELLA SP.	Klebsiella sp. amoxicillin/clavulanic acid	36.9002	36.9002	7.37155	7.37155
KLEBSIELLA SP.	Klebsiella sp. amoxicillin/clavulanic acid	31.0165	31.0165	5.28003	5.28003
KLEBSIELLA SP.	Klebsiella sp. amoxicillin/clavulanic acid	29.6388	29.6388	6.23141	6.23141
KLEBSIELLA SP.	Klebsiella sp. amoxicillin/clavulanic acid	23.1567	23.1567	6.16016	6.16016
KLEBSIELLA SP.	Klebsiella sp. amoxicillin/clavulanic acid	24.5302	24.5302	4.02344	4.02344
KLEBSIELLA SP.	Klebsiella sp. amoxicillin/clavulanic acid	21.2714	21.2714	5.61245	5.61245
KLEBSIELLA SP.	Klebsiella sp. amoxicillin/clavulanic acid	14.4889	14.4889	4.62421	4.62421
KLEBSIELLA SP.	Klebsiella sp. amoxicillin/clavulanic acid	26.2484	26.2484	6.09784	6.09784
KLEBSIELLA SP.	Klebsiella sp. amoxicillin/clavulanic acid	32.4552	32.4552	4.80048	4.80048
KLEBSIELLA SP.	Klebsiella sp. amoxicillin/clavulanic acid	84.0996	50	26.73	10
KLEBSIELLA SP.	Klebsiella sp. amoxicillin/clavulanic acid	24.4297	24.4297	3.88907	3.88907
KLEBSIELLA SP.	Klebsiella sp. amoxicillin/clavulanic acid	26.4205	26.4205	4.92032	4.92032
KLEBSIELLA SP.	Klebsiella sp. amoxicillin/clavulanic acid	22.9696	22.9696	3.45731	3.45731
KLEBSIELLA SP.	Klebsiella sp. amoxicillin/clavulanic acid	21.1156	21.1156	7.1258	7.1258
KLEBSIELLA SP.	Klebsiella sp. amoxicillin/clavulanic acid	25.2939	25.2939	6.87537	6.87537
KLEBSIELLA SP.	Klebsiella sp. amoxicillin/clavulanic acid	29.7492	29.7492	6.97829	6.97829
KLEBSIELLA SP.	Klebsiella sp. amoxicillin/clavulanic acid	98.7104	50	1.14223	1.14223
KLEBSIELLA SP.	Klebsiella sp. amoxicillin/clavulanic acid	27.1502	27.1502	3.51757	3.51757
KLEBSIELLA SP.	Klebsiella sp. amoxicillin/clavulanic acid	17.4122	17.4122	4.32915	4.32915
KLEBSIELLA SP.	Klebsiella sp. amoxicillin/clavulanic acid	22.5525	22.5525	2.93817	2.93817
KLEBSIELLA SP.	Klebsiella sp. amoxicillin/clavulanic acid	29.1377	29.1377	9.385	9.385
KLEBSIELLA SP.	Klebsiella sp. amoxicillin/clavulanic acid	94.9249	50	2.55689	2.55689
KLEBSIELLA SP.	Klebsiella sp. amoxicillin/clavulanic acid	35.265	35.265	8.65452	8.65452
KLEBSIELLA SP.	Klebsiella sp. amoxicillin/clavulanic acid	14.6288	14.6288	7.41082	7.41082
KLEBSIELLA SP.	Klebsiella sp. amoxicillin/clavulanic acid	31.015	31.015	6.67257	6.67257
KLEBSIELLA SP.	Klebsiella sp. amoxicillin/clavulanic acid	27.5369	27.5369	6.16529	6.16529
KLEBSIELLA SP.	Klebsiella sp. amoxicillin/clavulanic acid	18.9243	18.9243	5.93108	5.93108
KLEBSIELLA SP.	Klebsiella sp. amoxicillin/clavulanic acid	15.5612	15.5612	11.9532	10
KLEBSIELLA SP.	Klebsiella sp. amoxicillin/clavulanic acid	18.7327	18.7327	8.57351	8.57351
KLEBSIELLA SP.	Klebsiella sp. amoxicillin/clavulanic acid	29.2045	29.2045	8.03963	8.03963
KLEBSIELLA SP.	Klebsiella sp. carbapenems	0	0	0	0
KLEBSIELLA SP.	Klebsiella sp. carbapenems	0.792127	0.792127	0.9762	0.9762
KLEBSIELLA SP.	Klebsiella sp. carbapenems	0	0	0	0
KLEBSIELLA SP.	Klebsiella sp. carbapenems	1.89371	1.89371	0.448653	0.448653
KLEBSIELLA SP.	Klebsiella sp. carbapenems	0.277778	0.277778	0.62113	0.62113
KLEBSIELLA SP.	Klebsiella sp. carbapenems	0	0	0	0
KLEBSIELLA SP.	Klebsiella sp. carbapenems	0	0	0	0
KLEBSIELLA SP.	Klebsiella sp. carbapenems	0	0	0	0
KLEBSIELLA SP.	Klebsiella sp. carbapenems	0	0	0	0
KLEBSIELLA SP.	Klebsiella sp. carbapenems	2.06165	2.06165	1.69348	1.69348
KLEBSIELLA SP.	Klebsiella sp. carbapenems	1.28234	1.28234	1.19972	1.19972
KLEBSIELLA SP.	Klebsiella sp. carbapenems	0	0	0	0
KLEBSIELLA SP.	Klebsiella sp. carbapenems	0.338983	0.338983	0.757989	0.757989
KLEBSIELLA SP.	Klebsiella sp. carbapenems	0	0	0	0
KLEBSIELLA SP.	Klebsiella sp. carbapenems	0.750877	0.750877	1.03184	1.03184
KLEBSIELLA SP.	Klebsiella sp. carbapenems	0.37037	0.37037	0.828173	0.828173
KLEBSIELLA SP.	Klebsiella sp. carbapenems	0	0	0	0
KLEBSIELLA SP.	Klebsiella sp. carbapenems	0	0	0	0
KLEBSIELLA SP.	Klebsiella sp. carbapenems	3.79303	3.79303	2.66002	2.66002
KLEBSIELLA SP.	Klebsiella sp. carbapenems	0.358277	0.358277	0.513694	0.513694
KLEBSIELLA SP.	Klebsiella sp. carbapenems	0	0	0	0
KLEBSIELLA SP.	Klebsiella sp. carbapenems	0	0	0	0
KLEBSIELLA SP.	Klebsiella sp. carbapenems	0	0	0	0
KLEBSIELLA SP.	Klebsiella sp. carbapenems	0.553013	0.553013	0.758713	0.758713
KLEBSIELLA SP.	Klebsiella sp. carbapenems	1.09783	1.09783	1.11861	1.11861
KLEBSIELLA SP.	Klebsiella sp. carbapenems	0	0	0	0
KLEBSIELLA SP.	Klebsiella sp. carbapenems	0	0	0	0
KLEBSIELLA SP.	Klebsiella sp. carbapenems	0	0	0	0
KLEBSIELLA SP.	Klebsiella sp. carbapenems	0	0	0	0
KLEBSIELLA SP.	Klebsiella sp. carbapenems	1.46454	1.46454	1.46092	1.46092
KLEBSIELLA SP.	Klebsiella sp. carbapenems	0.666667	0.666667	1.49071	1.49071
KLEBSIELLA SP.	Klebsiella sp. carbapenems	0.666667	0.666667	1.49071	1.49071
KLEBSIELLA SP.	Klebsiella sp. carbapenems	0	0	0	0
KLEBSIELLA SP.	Klebsiella sp. carbapenems	0.36036	0.36036	0.80579	0.80579
KLEBSIELLA SP.	Klebsiella sp. carbapenems	4.8786	4.8786	3.42812	3.42812
KLEBSIELLA SP.	Klebsiella sp. carbapenems	0	0	0	0
KLEBSIELLA SP.	Klebsiella sp. carbapenems	0	0	0	0
KLEBSIELLA SP.	Klebsiella sp. carbapenems	0.294118	0.294118	0.657667	0.657667
KLEBSIELLA SP.	Klebsiella sp. carbapenems	2.97572	2.97572	1.45276	1.45276
KLEBSIELLA SP.	Klebsiella sp. carbapenems	1.13178	1.13178	1.59019	1.59019
KLEBSIELLA SP.	Klebsiella sp. carbapenems	0.889855	0.889855	0.821088	0.821088
KLEBSIELLA SP.	Klebsiella sp. carbapenems	0.629796	0.629796	0.410703	0.410703
KLEBSIELLA SP.	Klebsiella sp. carbapenems	0.235294	0.235294	0.526134	0.526134
KLEBSIELLA SP.	Klebsiella sp. carbapenems	1.52469	1.52469	1.14665	1.14665
KLEBSIELLA SP.	Klebsiella sp. carbapenems	1.78682	1.78682	1.24922	1.24922
KLEBSIELLA SP.	Klebsiella sp. carbapenems	0.289855	0.289855	0.648136	0.648136
KLEBSIELLA SP.	Klebsiella sp. carbapenems	3.15282	3.15282	2.21531	2.21531
KLEBSIELLA SP.	Klebsiella sp. carbapenems	0.31746	0.31746	0.709863	0.709863
KLEBSIELLA SP.	Klebsiella sp. carbapenems	0.366557	0.366557	0.536272	0.536272
KLEBSIELLA SP.	Klebsiella sp. carbapenems	0	0	0	0
KLEBSIELLA SP.	Klebsiella sp. carbapenems	0.263158	0.263158	0.588439	0.588439
KLEBSIELLA SP.	Klebsiella sp. carbapenems	0	0	0	0
KLEBSIELLA SP.	Klebsiella sp. carbapenems	0	0	0	0
KLEBSIELLA SP.	Klebsiella sp. carbapenems	0.621147	0.621147	0.862395	0.862395
KLEBSIELLA SP.	Klebsiella sp. carbapenems	0	0	0	0
KLEBSIELLA SP.	Klebsiella sp. carbapenems	0.454545	0.454545	1.01639	1.01639
KLEBSIELLA SP.	Klebsiella sp. carbapenems	0	0	0	0
KLEBSIELLA SP.	Klebsiella sp. carbapenems	2.38095	2.38095	2.73551	2.73551
KLEBSIELLA SP.	Klebsiella sp. carbapenems	0	0	0	0
KLEBSIELLA SP.	Klebsiella sp. carbapenems	0	0	0	0
KLEBSIELLA SP.	Klebsiella sp. carbapenems	0.935998	0.935998	1.36042	1.36042
KLEBSIELLA SP.	Klebsiella sp. carbapenems	0.235294	0.235294	0.526134	0.526134
KLEBSIELLA SP.	Klebsiella sp. carbapenems	0	0	0	0
KLEBSIELLA SP.	Klebsiella sp. carbapenems	0.220994	0.220994	0.494159	0.494159
KLEBSIELLA SP.	Klebsiella sp. carbapenems	0	0	0	0
KLEBSIELLA SP.	Klebsiella sp. carbapenems	0	0	0	0
KLEBSIELLA SP.	Klebsiella sp. carbapenems	0.307692	0.307692	0.688021	0.688021
KLEBSIELLA SP.	Klebsiella sp. carbapenems	0	0	0	0
KLEBSIELLA SP.	Klebsiella sp. carbapenems	1.55515	1.55515	1.22073	1.22073
KLEBSIELLA SP.	Klebsiella sp. carbapenems	0.631841	0.631841	0.867371	0.867371
KLEBSIELLA SP.	Klebsiella sp. carbapenems	0.745086	0.745086	1.09109	1.09109
KLEBSIELLA SP.	Klebsiella sp. carbapenems	0	0	0	0
KLEBSIELLA SP.	Klebsiella sp. carbapenems	0.416667	0.416667	0.931695	0.931695
KLEBSIELLA SP.	Klebsiella sp. carbapenems	0.958236	0.958236	0.960272	0.960272
KLEBSIELLA SP.	Klebsiella sp. carbapenems	0	0	0	0
KLEBSIELLA SP.	Klebsiella sp. carbapenems	0	0	0	0
KLEBSIELLA SP.	Klebsiella sp. carbapenems	0	0	0	0
KLEBSIELLA SP.	Klebsiella sp. carbapenems	0.188679	0.188679	0.4219	0.4219
KLEBSIELLA SP.	Klebsiella sp. carbapenems	0	0	0	0
KLEBSIELLA SP.	Klebsiella sp. carbapenems	0	0	0	0
KLEBSIELLA SP.	Klebsiella sp. carbapenems	1.96841	1.96841	1.59738	1.59738
KLEBSIELLA SP.	Klebsiella sp. carbapenems	0	0	0	0
KLEBSIELLA SP.	Klebsiella sp. carbapenems	0.856265	0.856265	0.990533	0.990533
KLEBSIELLA SP.	Klebsiella sp. carbapenems	0.708646	0.708646	0.652886	0.652886
KLEBSIELLA SP.	Klebsiella sp. carbapenems	2.15708	2.15708	2.3841	2.3841
KLEBSIELLA SP.	Klebsiella sp. carbapenems	0	0	0	0
KLEBSIELLA SP.	Klebsiella sp. carbapenems	0	0	0	0
KLEBSIELLA SP.	Klebsiella sp. carbapenems	0.429248	0.429248	0.490741	0.490741
KLEBSIELLA SP.	Klebsiella sp. carbapenems	0.714286	0.714286	1.59719	1.59719
KLEBSIELLA SP.	Klebsiella sp. carbapenems	0	0	0	0
KLEBSIELLA SP.	Klebsiella sp. carbapenems	1.88679	1.88679	3.77358	3.77358
KLEBSIELLA SP.	Klebsiella sp. carbapenems	0	0	0	0
KLEBSIELLA SP.	Klebsiella sp. carbapenems	0	0	0	0
KLEBSIELLA SP.	Klebsiella sp. carbapenems	0	0	0	0
KLEBSIELLA SP.	Klebsiella sp. carbapenems	0.38835	0.38835	0.868376	0.868376
KLEBSIELLA SP.	Klebsiella sp. carbapenems	0.938112	0.938112	0.144133	0.144133
KLEBSIELLA SP.	Klebsiella sp. carbapenems	0.190476	0.190476	0.425918	0.425918
KLEBSIELLA SP.	Klebsiella sp. carbapenems	0.990707	0.990707	0.720245	0.720245
KLEBSIELLA SP.	Klebsiella sp. carbapenems	0.951192	0.951192	0.657034	0.657034
KLEBSIELLA SP.	Klebsiella sp. carbapenems	0	0	0	0
KLEBSIELLA SP.	Klebsiella sp. carbapenems	0.561798	0.561798	1.1236	1.1236
KLEBSIELLA SP.	Klebsiella sp. carbapenems	0	0	0	0
KLEBSIELLA SP.	Klebsiella sp. carbapenems	0.240219	0.240219	0.329728	0.329728
KLEBSIELLA SP.	Klebsiella sp. carbapenems	0	0	0	0
KLEBSIELLA SP.	Klebsiella sp. carbapenems	0.880906	0.880906	1.00064	1.00064
KLEBSIELLA SP.	Klebsiella sp. carbapenems	0	0	0	0
KLEBSIELLA SP.	Klebsiella sp. carbapenems	0.253165	0.253165	0.566093	0.566093
KLEBSIELLA SP.	Klebsiella sp. carbapenems	0	0	0	0
KLEBSIELLA SP.	Klebsiella sp. carbapenems	0	0	0	0
KLEBSIELLA SP.	Klebsiella sp. carbapenems	1.06539	1.06539	1.57655	1.57655
KLEBSIELLA SP.	Klebsiella sp. carbapenems	0	0	0	0
KLEBSIELLA SP.	Klebsiella sp. carbapenems	0.625	0.625	1.39754	1.39754
KLEBSIELLA SP.	Klebsiella sp. carbapenems	1.96774	1.96774	2.69504	2.69504
KLEBSIELLA SP.	Klebsiella sp. carbapenems	0.25974	0.25974	0.580797	0.580797
KLEBSIELLA SP.	Klebsiella sp. carbapenems	0.645161	0.645161	1.44262	1.44262
KLEBSIELLA SP.	Klebsiella sp. carbapenems	0.645161	0.645161	1.44262	1.44262
KLEBSIELLA SP.	Klebsiella sp. carbapenems	0	0	0	0
KLEBSIELLA SP.	Klebsiella sp. carbapenems	0	0	0	0
KLEBSIELLA SP.	Klebsiella sp. ciprofloxacin	12.4081	12.4081	6.92948	6.92948
KLEBSIELLA SP.	Klebsiella sp. ciprofloxacin	16.2119	16.2119	5.27536	5.27536
KLEBSIELLA SP.	Klebsiella sp. ciprofloxacin	7.32551	7.32551	7.73406	7.73406
KLEBSIELLA SP.	Klebsiella sp. ciprofloxacin	16.4971	16.4971	5.45357	5.45357
KLEBSIELLA SP.	Klebsiella sp. ciprofloxacin	8.18188	8.18188	1.85058	1.85058
KLEBSIELLA SP.	Klebsiella sp. ciprofloxacin	5.25043	5.25043	1.87071	1.87071
KLEBSIELLA SP.	Klebsiella sp. ciprofloxacin	5.00932	5.00932	2.69669	2.69669
KLEBSIELLA SP.	Klebsiella sp. ciprofloxacin	7.42138	7.42138	2.42334	2.42334
KLEBSIELLA SP.	Klebsiella sp. ciprofloxacin	5.90637	5.90637	2.65676	2.65676
KLEBSIELLA SP.	Klebsiella sp. ciprofloxacin	17.0148	17.0148	5.88392	5.88392
KLEBSIELLA SP.	Klebsiella sp. ciprofloxacin	16.772	16.772	6.71533	6.71533
KLEBSIELLA SP.	Klebsiella sp. ciprofloxacin	2.46142	2.46142	1.52795	1.52795
KLEBSIELLA SP.	Klebsiella sp. ciprofloxacin	12.8267	12.8267	3.1218	3.1218
KLEBSIELLA SP.	Klebsiella sp. ciprofloxacin	11.1745	11.1745	4.07233	4.07233
KLEBSIELLA SP.	Klebsiella sp. ciprofloxacin	21.5319	21.5319	8.21295	8.21295
KLEBSIELLA SP.	Klebsiella sp. ciprofloxacin	14.224	14.224	6.57706	6.57706
KLEBSIELLA SP.	Klebsiella sp. ciprofloxacin	20.5882	20.5882	29.1162	10
KLEBSIELLA SP.	Klebsiella sp. ciprofloxacin	7.86308	7.86308	3.72123	3.72123
KLEBSIELLA SP.	Klebsiella sp. ciprofloxacin	7.38704	7.38704	5.64547	5.64547
KLEBSIELLA SP.	Klebsiella sp. ciprofloxacin	10.9198	10.9198	4.69875	4.69875
KLEBSIELLA SP.	Klebsiella sp. ciprofloxacin	4.79522	4.79522	1.05925	1.05925
KLEBSIELLA SP.	Klebsiella sp. ciprofloxacin	4.76271	4.76271	2.12082	2.12082
KLEBSIELLA SP.	Klebsiella sp. ciprofloxacin	6.34976	6.34976	1.87868	1.87868
KLEBSIELLA SP.	Klebsiella sp. ciprofloxacin	19.1798	19.1798	7.82646	7.82646
KLEBSIELLA SP.	Klebsiella sp. ciprofloxacin	12.127	12.127	5.71054	5.71054
KLEBSIELLA SP.	Klebsiella sp. ciprofloxacin	8.74571	8.74571	4.7318	4.7318
KLEBSIELLA SP.	Klebsiella sp. ciprofloxacin	11.4669	11.4669	5.0989	5.0989
KLEBSIELLA SP.	Klebsiella sp. ciprofloxacin	16.078	16.078	4.27094	4.27094
KLEBSIELLA SP.	Klebsiella sp. ciprofloxacin	4.32792	4.32792	4.31679	4.31679
KLEBSIELLA SP.	Klebsiella sp. ciprofloxacin	19.9406	19.9406	7.42278	7.42278
KLEBSIELLA SP.	Klebsiella sp. ciprofloxacin	9.00433	9.00433	4.7041	4.7041
KLEBSIELLA SP.	Klebsiella sp. ciprofloxacin	7.04347	7.04347	4.75639	4.75639
KLEBSIELLA SP.	Klebsiella sp. ciprofloxacin	18.9944	18.9944	8.90352	8.90352
KLEBSIELLA SP.	Klebsiella sp. ciprofloxacin	9.03095	9.03095	4.08152	4.08152
KLEBSIELLA SP.	Klebsiella sp. ciprofloxacin	37.938	37.938	8.34424	8.34424
KLEBSIELLA SP.	Klebsiella sp. ciprofloxacin	6.99204	6.99204	6.26895	6.26895
KLEBSIELLA SP.	Klebsiella sp. ciprofloxacin	8.82185	8.82185	4.60692	4.60692
KLEBSIELLA SP.	Klebsiella sp. ciprofloxacin	9.57717	9.57717	4.82988	4.82988
KLEBSIELLA SP.	Klebsiella sp. ciprofloxacin	16.7011	16.7011	0.363577	0.363577
KLEBSIELLA SP.	Klebsiella sp. ciprofloxacin	18.5629	18.5629	12.9612	10
KLEBSIELLA SP.	Klebsiella sp. ciprofloxacin	8.94681	8.94681	4.42848	4.42848
KLEBSIELLA SP.	Klebsiella sp. ciprofloxacin	14.5128	14.5128	2.14603	2.14603
KLEBSIELLA SP.	Klebsiella sp. ciprofloxacin	10.2194	10.2194	5.39399	5.39399
KLEBSIELLA SP.	Klebsiella sp. ciprofloxacin	16.5591	16.5591	2.58109	2.58109
KLEBSIELLA SP.	Klebsiella sp. ciprofloxacin	25.6999	25.6999	5.26063	5.26063
KLEBSIELLA SP.	Klebsiella sp. ciprofloxacin	5.60501	5.60501	7.41675	7.41675
KLEBSIELLA SP.	Klebsiella sp. ciprofloxacin	13.5554	13.5554	2.40639	2.40639
KLEBSIELLA SP.	Klebsiella sp. ciprofloxacin	4.8544	4.8544	1.83145	1.83145
KLEBSIELLA SP.	Klebsiella sp. ciprofloxacin	12.8796	12.8796	3.09801	3.09801
KLEBSIELLA SP.	Klebsiella sp. ciprofloxacin	4.46597	4.46597	3.81293	3.81293
KLEBSIELLA SP.	Klebsiella sp. ciprofloxacin	1.5	1.5	3.3541	3.3541
KLEBSIELLA SP.	Klebsiella sp. ciprofloxacin	10.3646	10.3646	7.27824	7.27824
KLEBSIELLA SP.	Klebsiella sp. ciprofloxacin	7.48216	7.48216	1.48036	1.48036
KLEBSIELLA SP.	Klebsiella sp. ciprofloxacin	8.59586	8.59586	3.5759	3.5759
KLEBSIELLA SP.	Klebsiella sp. ciprofloxacin	4.74321	4.74321	3.97352	3.97352
KLEBSIELLA SP.	Klebsiella sp. ciprofloxacin	19.3688	19.3688	9.15587	9.15587
KLEBSIELLA SP.	Klebsiella sp. ciprofloxacin	14.8768	14.8768	4.04917	4.04917
KLEBSIELLA SP.	Klebsiella sp. ciprofloxacin	7.80331	7.80331	5.76775	5.76775
KLEBSIELLA SP.	Klebsiella sp. ciprofloxacin	12.2682	12.2682	2.66697	2.66697
KLEBSIELLA SP.	Klebsiella sp. ciprofloxacin	1.23106	1.23106	1.68603	1.68603
KLEBSIELLA SP.	Klebsiella sp. ciprofloxacin	6.54038	6.54038	5.94099	5.94099
KLEBSIELLA SP.	Klebsiella sp. ciprofloxacin	5.8415	5.8415	4.21908	4.21908
KLEBSIELLA SP.	Klebsiella sp. ciprofloxacin	6.77455	6.77455	0.658683	0.658683
KLEBSIELLA SP.	Klebsiella sp. ciprofloxacin	10.2323	10.2323	2.12297	2.12297
KLEBSIELLA SP.	Klebsiella sp. ciprofloxacin	9.88279	9.88279	3.16778	3.16778
KLEBSIELLA SP.	Klebsiella sp. ciprofloxacin	11.4316	11.4316	2.98415	2.98415
KLEBSIELLA SP.	Klebsiella sp. ciprofloxacin	1.76157	1.76157	1.34781	1.34781
KLEBSIELLA SP.	Klebsiella sp. ciprofloxacin	4.83333	4.83333	2.61865	2.61865
KLEBSIELLA SP.	Klebsiella sp. ciprofloxacin	14.586	14.586	7.88616	7.88616
KLEBSIELLA SP.	Klebsiella sp. ciprofloxacin	15.1694	15.1694	7.25498	7.25498
KLEBSIELLA SP.	Klebsiella sp. ciprofloxacin	6.08363	6.08363	3.83895	3.83895
KLEBSIELLA SP.	Klebsiella sp. ciprofloxacin	9.94692	9.94692	4.91513	4.91513
KLEBSIELLA SP.	Klebsiella sp. ciprofloxacin	5.93536	5.93536	5.49879	5.49879
KLEBSIELLA SP.	Klebsiella sp. ciprofloxacin	10.6336	10.6336	2.74353	2.74353
KLEBSIELLA SP.	Klebsiella sp. ciprofloxacin	8.60997	8.60997	5.58561	5.58561
KLEBSIELLA SP.	Klebsiella sp. ciprofloxacin	9.06059	9.06059	3.2152	3.2152
KLEBSIELLA SP.	Klebsiella sp. ciprofloxacin	9.80451	9.80451	1.92977	1.92977
KLEBSIELLA SP.	Klebsiella sp. ciprofloxacin	16.5885	16.5885	2.44359	2.44359
KLEBSIELLA SP.	Klebsiella sp. ciprofloxacin	9.19171	9.19171	4.70601	4.70601
KLEBSIELLA SP.	Klebsiella sp. ciprofloxacin	6.03125	6.03125	2.5291	2.5291
KLEBSIELLA SP.	Klebsiella sp. ciprofloxacin	25.2228	25.2228	6.8517	6.8517
KLEBSIELLA SP.	Klebsiella sp. ciprofloxacin	4.97923	4.97923	3.26195	3.26195
KLEBSIELLA SP.	Klebsiella sp. ciprofloxacin	13.8446	13.8446	7.81264	7.81264
KLEBSIELLA SP.	Klebsiella sp. ciprofloxacin	18.9409	18.9409	4.59677	4.59677
KLEBSIELLA SP.	Klebsiella sp. ciprofloxacin	19.4778	19.4778	14.0901	10
KLEBSIELLA SP.	Klebsiella sp. ciprofloxacin	10.9339	10.9339	3.14531	3.14531
KLEBSIELLA SP.	Klebsiella sp. ciprofloxacin	13.4817	13.4817	7.77743	7.77743
KLEBSIELLA SP.	Klebsiella sp. ciprofloxacin	18.2907	18.2907	4.32217	4.32217
KLEBSIELLA SP.	Klebsiella sp. ciprofloxacin	7.3984	7.3984	3.94292	3.94292
KLEBSIELLA SP.	Klebsiella sp. ciprofloxacin	6.29204	6.29204	4.54247	4.54247
KLEBSIELLA SP.	Klebsiella sp. ciprofloxacin	6.63104	6.63104	3.68326	3.68326
KLEBSIELLA SP.	Klebsiella sp. ciprofloxacin	7.51557	7.51557	7.96516	7.96516
KLEBSIELLA SP.	Klebsiella sp. ciprofloxacin	12.098	12.098	6.45852	6.45852
KLEBSIELLA SP.	Klebsiella sp. ciprofloxacin	1.18519	1.18519	1.70531	1.70531
KLEBSIELLA SP.	Klebsiella sp. ciprofloxacin	8.19814	8.19814	3.30036	3.30036
KLEBSIELLA SP.	Klebsiella sp. ciprofloxacin	17.5944	17.5944	3.6096	3.6096
KLEBSIELLA SP.	Klebsiella sp. ciprofloxacin	18.4244	18.4244	3.7321	3.7321
KLEBSIELLA SP.	Klebsiella sp. ciprofloxacin	6.66158	6.66158	1.77579	1.77579
KLEBSIELLA SP.	Klebsiella sp. ciprofloxacin	11.4784	11.4784	4.79632	4.79632
KLEBSIELLA SP.	Klebsiella sp. ciprofloxacin	6.68369	6.68369	3.50517	3.50517
KLEBSIELLA SP.	Klebsiella sp. ciprofloxacin	9.98124	9.98124	6.33579	6.33579
KLEBSIELLA SP.	Klebsiella sp. ciprofloxacin	4.79381	4.79381	1.3028	1.3028
KLEBSIELLA SP.	Klebsiella sp. ciprofloxacin	7.8142	7.8142	2.40075	2.40075
KLEBSIELLA SP.	Klebsiella sp. ciprofloxacin	15.6599	15.6599	2.92677	2.92677
KLEBSIELLA SP.	Klebsiella sp. ciprofloxacin	3.77748	3.77748	1.78321	1.78321
KLEBSIELLA SP.	Klebsiella sp. ciprofloxacin	8.14041	8.14041	2.01735	2.01735
KLEBSIELLA SP.	Klebsiella sp. ciprofloxacin	2.98148	2.98148	4.08269	4.08269
KLEBSIELLA SP.	Klebsiella sp. ciprofloxacin	3.53598	3.53598	2.85679	2.85679
KLEBSIELLA SP.	Klebsiella sp. ciprofloxacin	17.0528	17.0528	8.43403	8.43403
KLEBSIELLA SP.	Klebsiella sp. ciprofloxacin	1.79032	1.79032	2.82166	2.82166
KLEBSIELLA SP.	Klebsiella sp. ciprofloxacin	10.7929	10.7929	2.2469	2.2469
KLEBSIELLA SP.	Klebsiella sp. ciprofloxacin	14.8251	14.8251	6.38201	6.38201
KLEBSIELLA SP.	Klebsiella sp. ciprofloxacin	4.16277	4.16277	2.93086	2.93086
KLEBSIELLA SP.	Klebsiella sp. ciprofloxacin	9.92111	9.92111	3.70661	3.70661
KLEBSIELLA SP.	Klebsiella sp. ciprofloxacin	6.85668	6.85668	6.7121	6.7121
KLEBSIELLA SP.	Klebsiella sp. ciprofloxacin	15.9447	15.9447	11.7454	10
KLEBSIELLA SP.	Klebsiella sp. ciprofloxacin	5.43327	5.43327	2.03418	2.03418
KLEBSIELLA SP.	Klebsiella sp. gentamicin	8.1718	8.1718	4.81672	4.81672
KLEBSIELLA SP.	Klebsiella sp. gentamicin	11.6694	11.6694	3.205	3.205
KLEBSIELLA SP.	Klebsiella sp. gentamicin	3.83471	3.83471	0.928163	0.928163
KLEBSIELLA SP.	Klebsiella sp. gentamicin	8.09483	8.09483	2.2857	2.2857
KLEBSIELLA SP.	Klebsiella sp. gentamicin	5.69625	5.69625	2.56884	2.56884
KLEBSIELLA SP.	Klebsiella sp. gentamicin	4.43145	4.43145	1.48831	1.48831
KLEBSIELLA SP.	Klebsiella sp. gentamicin	7.26493	7.26493	2.11903	2.11903
KLEBSIELLA SP.	Klebsiella sp. gentamicin	4.36242	4.36242	3.43297	3.43297
KLEBSIELLA SP.	Klebsiella sp. gentamicin	2.38366	2.38366	0.958995	0.958995
KLEBSIELLA SP.	Klebsiella sp. gentamicin	6.30857	6.30857	1.52033	1.52033
KLEBSIELLA SP.	Klebsiella sp. gentamicin	13.9332	13.9332	2.78217	2.78217
KLEBSIELLA SP.	Klebsiella sp. gentamicin	3.20347	3.20347	2.4267	2.4267
KLEBSIELLA SP.	Klebsiella sp. gentamicin	11.1993	11.1993	4.69325	4.69325
KLEBSIELLA SP.	Klebsiella sp. gentamicin	3.40245	3.40245	2.30811	2.30811
KLEBSIELLA SP.	Klebsiella sp. gentamicin	15.9448	15.9448	8.16709	8.16709
KLEBSIELLA SP.	Klebsiella sp. gentamicin	10.2067	10.2067	4.57458	4.57458
KLEBSIELLA SP.	Klebsiella sp. gentamicin	5.4191	5.4191	7.54394	7.54394
KLEBSIELLA SP.	Klebsiella sp. gentamicin	4.01942	4.01942	3.72182	3.72182
KLEBSIELLA SP.	Klebsiella sp. gentamicin	9.67505	9.67505	3.11685	3.11685
KLEBSIELLA SP.	Klebsiella sp. gentamicin	8.22844	8.22844	3.31641	3.31641
KLEBSIELLA SP.	Klebsiella sp. gentamicin	4.19482	4.19482	0.784143	0.784143
KLEBSIELLA SP.	Klebsiella sp. gentamicin	1.81218	1.81218	1.93188	1.93188
KLEBSIELLA SP.	Klebsiella sp. gentamicin	5.20053	5.20053	3.66215	3.66215
KLEBSIELLA SP.	Klebsiella sp. gentamicin	13.2969	13.2969	7.38274	7.38274
KLEBSIELLA SP.	Klebsiella sp. gentamicin	7.06599	7.06599	2.05349	2.05349
KLEBSIELLA SP.	Klebsiella sp. gentamicin	3.35934	3.35934	3.73991	3.73991
KLEBSIELLA SP.	Klebsiella sp. gentamicin	10.4159	10.4159	7.6267	7.6267
KLEBSIELLA SP.	Klebsiella sp. gentamicin	11.3968	11.3968	2.37009	2.37009
KLEBSIELLA SP.	Klebsiella sp. gentamicin	2.90196	2.90196	3.99538	3.99538
KLEBSIELLA SP.	Klebsiella sp. gentamicin	15.2265	15.2265	5.74092	5.74092
KLEBSIELLA SP.	Klebsiella sp. gentamicin	6.20671	6.20671	4.48215	4.48215
KLEBSIELLA SP.	Klebsiella sp. gentamicin	2.2792	2.2792	3.42473	3.42473
KLEBSIELLA SP.	Klebsiella sp. gentamicin	12.7351	12.7351	9.28372	9.28372
KLEBSIELLA SP.	Klebsiella sp. gentamicin	6.98852	6.98852	1.47414	1.47414
KLEBSIELLA SP.	Klebsiella sp. gentamicin	22.9658	22.9658	7.07937	7.07937
KLEBSIELLA SP.	Klebsiella sp. gentamicin	3.77647	3.77647	4.56111	4.56111
KLEBSIELLA SP.	Klebsiella sp. gentamicin	10.2836	10.2836	5.98887	5.98887
KLEBSIELLA SP.	Klebsiella sp. gentamicin	6.34689	6.34689	2.51266	2.51266
KLEBSIELLA SP.	Klebsiella sp. gentamicin	11.3518	11.3518	2.83766	2.83766
KLEBSIELLA SP.	Klebsiella sp. gentamicin	9.6504	9.6504	5.02032	5.02032
KLEBSIELLA SP.	Klebsiella sp. gentamicin	11.8358	11.8358	7.39998	7.39998
KLEBSIELLA SP.	Klebsiella sp. gentamicin	4.79193	4.79193	0.659327	0.659327
KLEBSIELLA SP.	Klebsiella sp. gentamicin	9.75943	9.75943	5.5112	5.5112
KLEBSIELLA SP.	Klebsiella sp. gentamicin	10.3593	10.3593	3.91106	3.91106
KLEBSIELLA SP.	Klebsiella sp. gentamicin	15.5138	15.5138	4.80931	4.80931
KLEBSIELLA SP.	Klebsiella sp. gentamicin	4.97292	4.97292	3.96848	3.96848
KLEBSIELLA SP.	Klebsiella sp. gentamicin	7.81357	7.81357	1.96465	1.96465
KLEBSIELLA SP.	Klebsiella sp. gentamicin	3.15259	3.15259	2.16605	2.16605
KLEBSIELLA SP.	Klebsiella sp. gentamicin	10.0679	10.0679	2.59032	2.59032
KLEBSIELLA SP.	Klebsiella sp. gentamicin	3.64204	3.64204	2.13566	2.13566
KLEBSIELLA SP.	Klebsiella sp. gentamicin	2.93861	2.93861	1.46635	1.46635
KLEBSIELLA SP.	Klebsiella sp. gentamicin	6.69133	6.69133	5.34233	5.34233
KLEBSIELLA SP.	Klebsiella sp. gentamicin	4.00788	4.00788	1.65515	1.65515
KLEBSIELLA SP.	Klebsiella sp. gentamicin	5.67671	5.67671	5.19838	5.19838
KLEBSIELLA SP.	Klebsiella sp. gentamicin	1.05092	1.05092	1.67738	1.67738
KLEBSIELLA SP.	Klebsiella sp. gentamicin	10.3822	10.3822	5.79755	5.79755
KLEBSIELLA SP.	Klebsiella sp. gentamicin	9.21676	9.21676	3.28454	3.28454
KLEBSIELLA SP.	Klebsiella sp. gentamicin	4.11462	4.11462	3.23848	3.23848
KLEBSIELLA SP.	Klebsiella sp. gentamicin	11.0295	11.0295	2.86182	2.86182
KLEBSIELLA SP.	Klebsiella sp. gentamicin	0	0	0	0
KLEBSIELLA SP.	Klebsiella sp. gentamicin	5.26716	5.26716	5.9492	5.9492
KLEBSIELLA SP.	Klebsiella sp. gentamicin	1.90585	1.90585	1.58947	1.58947
KLEBSIELLA SP.	Klebsiella sp. gentamicin	2.61839	2.61839	0.671952	0.671952
KLEBSIELLA SP.	Klebsiella sp. gentamicin	7.80542	7.80542	4.50778	4.50778
KLEBSIELLA SP.	Klebsiella sp. gentamicin	6.87714	6.87714	2.64255	2.64255
KLEBSIELLA SP.	Klebsiella sp. gentamicin	6.55077	6.55077	3.37637	3.37637
KLEBSIELLA SP.	Klebsiella sp. gentamicin	2.69289	2.69289	1.18557	1.18557
KLEBSIELLA SP.	Klebsiella sp. gentamicin	4.93734	4.93734	2.95473	2.95473
KLEBSIELLA SP.	Klebsiella sp. gentamicin	9.08617	9.08617	4.83703	4.83703
KLEBSIELLA SP.	Klebsiella sp. gentamicin	5.97304	5.97304	3.76841	3.76841
KLEBSIELLA SP.	Klebsiella sp. gentamicin	8.63593	8.63593	3.40217	3.40217
KLEBSIELLA SP.	Klebsiella sp. gentamicin	1.90476	1.90476	2.6082	2.6082
KLEBSIELLA SP.	Klebsiella sp. gentamicin	7.24145	7.24145	6.1832	6.1832
KLEBSIELLA SP.	Klebsiella sp. gentamicin	5.3783	5.3783	1.68458	1.68458
KLEBSIELLA SP.	Klebsiella sp. gentamicin	3.74546	3.74546	1.57998	1.57998
KLEBSIELLA SP.	Klebsiella sp. gentamicin	5.83639	5.83639	4.03927	4.03927
KLEBSIELLA SP.	Klebsiella sp. gentamicin	2.76659	2.76659	2.97445	2.97445
KLEBSIELLA SP.	Klebsiella sp. gentamicin	5.70976	5.70976	2.40085	2.40085
KLEBSIELLA SP.	Klebsiella sp. gentamicin	2.7092	2.7092	2.85794	2.85794
KLEBSIELLA SP.	Klebsiella sp. gentamicin	6.20401	6.20401	2.611	2.611
KLEBSIELLA SP.	Klebsiella sp. gentamicin	11.9468	11.9468	4.84364	4.84364
KLEBSIELLA SP.	Klebsiella sp. gentamicin	5.11616	5.11616	2.33708	2.33708
KLEBSIELLA SP.	Klebsiella sp. gentamicin	15.5949	15.5949	6.62537	6.62537
KLEBSIELLA SP.	Klebsiella sp. gentamicin	16.8073	16.8073	6.50775	6.50775
KLEBSIELLA SP.	Klebsiella sp. gentamicin	7.95603	7.95603	6.56054	6.56054
KLEBSIELLA SP.	Klebsiella sp. gentamicin	8.21399	8.21399	3.19172	3.19172
KLEBSIELLA SP.	Klebsiella sp. gentamicin	10.9278	10.9278	1.56607	1.56607
KLEBSIELLA SP.	Klebsiella sp. gentamicin	5.33684	5.33684	0.624902	0.624902
KLEBSIELLA SP.	Klebsiella sp. gentamicin	7.20889	7.20889	2.4435	2.4435
KLEBSIELLA SP.	Klebsiella sp. gentamicin	2.78828	2.78828	1.97988	1.97988
KLEBSIELLA SP.	Klebsiella sp. gentamicin	3.1803	3.1803	3.86665	3.86665
KLEBSIELLA SP.	Klebsiella sp. gentamicin	4.64817	4.64817	5.77468	5.77468
KLEBSIELLA SP.	Klebsiella sp. gentamicin	5.01425	5.01425	2.71928	2.71928
KLEBSIELLA SP.	Klebsiella sp. gentamicin	1.21429	1.21429	1.70533	1.70533
KLEBSIELLA SP.	Klebsiella sp. gentamicin	3.25676	3.25676	1.96055	1.96055
KLEBSIELLA SP.	Klebsiella sp. gentamicin	7.12298	7.12298	1.15075	1.15075
KLEBSIELLA SP.	Klebsiella sp. gentamicin	7.14317	7.14317	5.41554	5.41554
KLEBSIELLA SP.	Klebsiella sp. gentamicin	3.27027	3.27027	1.25869	1.25869
KLEBSIELLA SP.	Klebsiella sp. gentamicin	9.17932	9.17932	2.52535	2.52535
KLEBSIELLA SP.	Klebsiella sp. gentamicin	3.50635	3.50635	2.5097	2.5097
KLEBSIELLA SP.	Klebsiella sp. gentamicin	9.74863	9.74863	5.23928	5.23928
KLEBSIELLA SP.	Klebsiella sp. gentamicin	3.44883	3.44883	0.687295	0.687295
KLEBSIELLA SP.	Klebsiella sp. gentamicin	4.3158	4.3158	2.2885	2.2885
KLEBSIELLA SP.	Klebsiella sp. gentamicin	11.192	11.192	5.17406	5.17406
KLEBSIELLA SP.	Klebsiella sp. gentamicin	3.24844	3.24844	2.34954	2.34954
KLEBSIELLA SP.	Klebsiella sp. gentamicin	3.61542	3.61542	4.08587	4.08587
KLEBSIELLA SP.	Klebsiella sp. gentamicin	7.06393	7.06393	2.29831	2.29831
KLEBSIELLA SP.	Klebsiella sp. gentamicin	1.13208	1.13208	2.5314	2.5314
KLEBSIELLA SP.	Klebsiella sp. gentamicin	4.8149	4.8149	1.66217	1.66217
KLEBSIELLA SP.	Klebsiella sp. gentamicin	14.1369	14.1369	5.55433	5.55433
KLEBSIELLA SP.	Klebsiella sp. gentamicin	2.25	2.25	3.11247	3.11247
KLEBSIELLA SP.	Klebsiella sp. gentamicin	6.81862	6.81862	4.50159	4.50159
KLEBSIELLA SP.	Klebsiella sp. gentamicin	14.6389	14.6389	4.31322	4.31322
KLEBSIELLA SP.	Klebsiella sp. gentamicin	4.1189	4.1189	2.43469	2.43469
KLEBSIELLA SP.	Klebsiella sp. gentamicin	6.31599	6.31599	4.50684	4.50684
KLEBSIELLA SP.	Klebsiella sp. gentamicin	4.26872	4.26872	4.70719	4.70719
KLEBSIELLA SP.	Klebsiella sp. gentamicin	15.139	15.139	11.2161	10
KLEBSIELLA SP.	Klebsiella sp. gentamicin	2.53113	2.53113	2.114	2.114
KLEBSIELLA SP.	Klebsiella sp. piperacillin/tazobactam	5.45058	5.45058	1.13055	1.13055
KLEBSIELLA SP.	Klebsiella sp. piperacillin/tazobactam	21.4313	21.4313	5.40846	5.40846
KLEBSIELLA SP.	Klebsiella sp. piperacillin/tazobactam	19.5839	19.5839	8.43345	8.43345
KLEBSIELLA SP.	Klebsiella sp. piperacillin/tazobactam	18.7656	18.7656	7.77854	7.77854
KLEBSIELLA SP.	Klebsiella sp. piperacillin/tazobactam	17.6954	17.6954	5.05454	5.05454
KLEBSIELLA SP.	Klebsiella sp. piperacillin/tazobactam	8.08926	8.08926	2.82344	2.82344
KLEBSIELLA SP.	Klebsiella sp. piperacillin/tazobactam	7.73834	7.73834	4.69194	4.69194
KLEBSIELLA SP.	Klebsiella sp. piperacillin/tazobactam	13.5644	13.5644	4.64577	4.64577
KLEBSIELLA SP.	Klebsiella sp. piperacillin/tazobactam	6.55526	6.55526	3.74062	3.74062
KLEBSIELLA SP.	Klebsiella sp. piperacillin/tazobactam	18.4173	18.4173	7.80323	7.80323
KLEBSIELLA SP.	Klebsiella sp. piperacillin/tazobactam	24.8075	24.8075	9.68733	9.68733
KLEBSIELLA SP.	Klebsiella sp. piperacillin/tazobactam	9.42292	9.42292	4.76424	4.76424
KLEBSIELLA SP.	Klebsiella sp. piperacillin/tazobactam	18.6121	18.6121	8.81119	8.81119
KLEBSIELLA SP.	Klebsiella sp. piperacillin/tazobactam	12.7507	12.7507	4.25155	4.25155
KLEBSIELLA SP.	Klebsiella sp. piperacillin/tazobactam	15.6762	15.6762	4.42132	4.42132
KLEBSIELLA SP.	Klebsiella sp. piperacillin/tazobactam	12.6725	12.6725	5.30488	5.30488
KLEBSIELLA SP.	Klebsiella sp. piperacillin/tazobactam	31.2349	31.2349	13.9487	10
KLEBSIELLA SP.	Klebsiella sp. piperacillin/tazobactam	15.6925	15.6925	3.28073	3.28073
KLEBSIELLA SP.	Klebsiella sp. piperacillin/tazobactam	14.3386	14.3386	5.75176	5.75176
KLEBSIELLA SP.	Klebsiella sp. piperacillin/tazobactam	9.37695	9.37695	1.24273	1.24273
KLEBSIELLA SP.	Klebsiella sp. piperacillin/tazobactam	8.38578	8.38578	1.37112	1.37112
KLEBSIELLA SP.	Klebsiella sp. piperacillin/tazobactam	16.0391	16.0391	4.03113	4.03113
KLEBSIELLA SP.	Klebsiella sp. piperacillin/tazobactam	11.3802	11.3802	3.78868	3.78868
KLEBSIELLA SP.	Klebsiella sp. piperacillin/tazobactam	17.9721	17.9721	4.70899	4.70899
KLEBSIELLA SP.	Klebsiella sp. piperacillin/tazobactam	7.06454	7.06454	2.41462	2.41462
KLEBSIELLA SP.	Klebsiella sp. piperacillin/tazobactam	4.3873	4.3873	2.61095	2.61095
KLEBSIELLA SP.	Klebsiella sp. piperacillin/tazobactam	17.7912	17.7912	7.37476	7.37476
KLEBSIELLA SP.	Klebsiella sp. piperacillin/tazobactam	12.2555	12.2555	5.73331	5.73331
KLEBSIELLA SP.	Klebsiella sp. piperacillin/tazobactam	11.4703	11.4703	3.73751	3.73751
KLEBSIELLA SP.	Klebsiella sp. piperacillin/tazobactam	26.1806	26.1806	5.88266	5.88266
KLEBSIELLA SP.	Klebsiella sp. piperacillin/tazobactam	11.9579	11.9579	6.07201	6.07201
KLEBSIELLA SP.	Klebsiella sp. piperacillin/tazobactam	12.1396	12.1396	10.5765	10
KLEBSIELLA SP.	Klebsiella sp. piperacillin/tazobactam	18.4914	18.4914	9.43881	9.43881
KLEBSIELLA SP.	Klebsiella sp. piperacillin/tazobactam	10.2236	10.2236	2.19792	2.19792
KLEBSIELLA SP.	Klebsiella sp. piperacillin/tazobactam	36.7457	36.7457	4.77547	4.77547
KLEBSIELLA SP.	Klebsiella sp. piperacillin/tazobactam	1.31183	1.31183	1.7967	1.7967
KLEBSIELLA SP.	Klebsiella sp. piperacillin/tazobactam	26.4811	26.4811	8.2514	8.2514
KLEBSIELLA SP.	Klebsiella sp. piperacillin/tazobactam	11.1118	11.1118	4.93828	4.93828
KLEBSIELLA SP.	Klebsiella sp. piperacillin/tazobactam	27.3916	27.3916	3.727	3.727
KLEBSIELLA SP.	Klebsiella sp. piperacillin/tazobactam	13.4903	13.4903	8.50795	8.50795
KLEBSIELLA SP.	Klebsiella sp. piperacillin/tazobactam	11.2403	11.2403	4.32285	4.32285
KLEBSIELLA SP.	Klebsiella sp. piperacillin/tazobactam	8.32047	8.32047	3.81332	3.81332
KLEBSIELLA SP.	Klebsiella sp. piperacillin/tazobactam	16.2931	16.2931	4.74566	4.74566
KLEBSIELLA SP.	Klebsiella sp. piperacillin/tazobactam	8.84372	8.84372	4.16068	4.16068
KLEBSIELLA SP.	Klebsiella sp. piperacillin/tazobactam	35.0006	35.0006	15.6898	10
KLEBSIELLA SP.	Klebsiella sp. piperacillin/tazobactam	10.8719	10.8719	11.8077	10
KLEBSIELLA SP.	Klebsiella sp. piperacillin/tazobactam	19.0358	19.0358	3.3452	3.3452
KLEBSIELLA SP.	Klebsiella sp. piperacillin/tazobactam	11.2894	11.2894	3.84169	3.84169
KLEBSIELLA SP.	Klebsiella sp. piperacillin/tazobactam	23.7179	23.7179	6.91287	6.91287
KLEBSIELLA SP.	Klebsiella sp. piperacillin/tazobactam	10.863	10.863	6.65725	6.65725
KLEBSIELLA SP.	Klebsiella sp. piperacillin/tazobactam	5.45628	5.45628	2.17145	2.17145
KLEBSIELLA SP.	Klebsiella sp. piperacillin/tazobactam	10.9305	10.9305	0.159152	0.159152
KLEBSIELLA SP.	Klebsiella sp. piperacillin/tazobactam	16.7599	16.7599	4.5355	4.5355
KLEBSIELLA SP.	Klebsiella sp. piperacillin/tazobactam	12.4878	12.4878	2.68809	2.68809
KLEBSIELLA SP.	Klebsiella sp. piperacillin/tazobactam	14.3892	14.3892	6.58142	6.58142
KLEBSIELLA SP.	Klebsiella sp. piperacillin/tazobactam	26.0059	26.0059	15.0148	10
KLEBSIELLA SP.	Klebsiella sp. piperacillin/tazobactam	4.95157	4.95157	2.83258	2.83258
KLEBSIELLA SP.	Klebsiella sp. piperacillin/tazobactam	15.7491	15.7491	6.4254	6.4254
KLEBSIELLA SP.	Klebsiella sp. piperacillin/tazobactam	12.6686	12.6686	2.76673	2.76673
KLEBSIELLA SP.	Klebsiella sp. piperacillin/tazobactam	12.1918	12.1918	5.78206	5.78206
KLEBSIELLA SP.	Klebsiella sp. piperacillin/tazobactam	9.00828	9.00828	9.24394	9.24394
KLEBSIELLA SP.	Klebsiella sp. piperacillin/tazobactam	6.27458	6.27458	4.33165	4.33165
KLEBSIELLA SP.	Klebsiella sp. piperacillin/tazobactam	9.41208	9.41208	3.82472	3.82472
KLEBSIELLA SP.	Klebsiella sp. piperacillin/tazobactam	13.8269	13.8269	4.4291	4.4291
KLEBSIELLA SP.	Klebsiella sp. piperacillin/tazobactam	7.11752	7.11752	5.27289	5.27289
KLEBSIELLA SP.	Klebsiella sp. piperacillin/tazobactam	7.66529	7.66529	1.08807	1.08807
KLEBSIELLA SP.	Klebsiella sp. piperacillin/tazobactam	15.3239	15.3239	4.71962	4.71962
KLEBSIELLA SP.	Klebsiella sp. piperacillin/tazobactam	13.9744	13.9744	3.94899	3.94899
KLEBSIELLA SP.	Klebsiella sp. piperacillin/tazobactam	13.3224	13.3224	7.67583	7.67583
KLEBSIELLA SP.	Klebsiella sp. piperacillin/tazobactam	15.7523	15.7523	4.10489	4.10489
KLEBSIELLA SP.	Klebsiella sp. piperacillin/tazobactam	11.2179	11.2179	5.39261	5.39261
KLEBSIELLA SP.	Klebsiella sp. piperacillin/tazobactam	12.8874	12.8874	7.79536	7.79536
KLEBSIELLA SP.	Klebsiella sp. piperacillin/tazobactam	15.8577	15.8577	2.51946	2.51946
KLEBSIELLA SP.	Klebsiella sp. piperacillin/tazobactam	8.56535	8.56535	3.48865	3.48865
KLEBSIELLA SP.	Klebsiella sp. piperacillin/tazobactam	7.50424	7.50424	2.92514	2.92514
KLEBSIELLA SP.	Klebsiella sp. piperacillin/tazobactam	14.1534	14.1534	3.7754	3.7754
KLEBSIELLA SP.	Klebsiella sp. piperacillin/tazobactam	7.2485	7.2485	2.7621	2.7621
KLEBSIELLA SP.	Klebsiella sp. piperacillin/tazobactam	9.07878	9.07878	3.0081	3.0081
KLEBSIELLA SP.	Klebsiella sp. piperacillin/tazobactam	11.1867	11.1867	3.85826	3.85826
KLEBSIELLA SP.	Klebsiella sp. piperacillin/tazobactam	18.8989	18.8989	6.06114	6.06114
KLEBSIELLA SP.	Klebsiella sp. piperacillin/tazobactam	11.9978	11.9978	5.00888	5.00888
KLEBSIELLA SP.	Klebsiella sp. piperacillin/tazobactam	13.1099	13.1099	2.22444	2.22444
KLEBSIELLA SP.	Klebsiella sp. piperacillin/tazobactam	16.371	16.371	7.60908	7.60908
KLEBSIELLA SP.	Klebsiella sp. piperacillin/tazobactam	26.5362	26.5362	7.95833	7.95833
KLEBSIELLA SP.	Klebsiella sp. piperacillin/tazobactam	10.3433	10.3433	4.13189	4.13189
KLEBSIELLA SP.	Klebsiella sp. piperacillin/tazobactam	18.1293	18.1293	5.01824	5.01824
KLEBSIELLA SP.	Klebsiella sp. piperacillin/tazobactam	19.1417	19.1417	8.97554	8.97554
KLEBSIELLA SP.	Klebsiella sp. piperacillin/tazobactam	8.66705	8.66705	5.4876	5.4876
KLEBSIELLA SP.	Klebsiella sp. piperacillin/tazobactam	14.2219	14.2219	5.86761	5.86761
KLEBSIELLA SP.	Klebsiella sp. piperacillin/tazobactam	16.8973	16.8973	8.08698	8.08698
KLEBSIELLA SP.	Klebsiella sp. piperacillin/tazobactam	12.8503	12.8503	3.81583	3.81583
KLEBSIELLA SP.	Klebsiella sp. piperacillin/tazobactam	9.14448	9.14448	5.82995	5.82995
KLEBSIELLA SP.	Klebsiella sp. piperacillin/tazobactam	4.85509	4.85509	2.13648	2.13648
KLEBSIELLA SP.	Klebsiella sp. piperacillin/tazobactam	8.56203	8.56203	2.91764	2.91764
KLEBSIELLA SP.	Klebsiella sp. piperacillin/tazobactam	17.8493	17.8493	5.73172	5.73172
KLEBSIELLA SP.	Klebsiella sp. piperacillin/tazobactam	12.5359	12.5359	2.15396	2.15396
KLEBSIELLA SP.	Klebsiella sp. piperacillin/tazobactam	16.5689	16.5689	5.03737	5.03737
KLEBSIELLA SP.	Klebsiella sp. piperacillin/tazobactam	12.615	12.615	3.31264	3.31264
KLEBSIELLA SP.	Klebsiella sp. piperacillin/tazobactam	8.59368	8.59368	5.96997	5.96997
KLEBSIELLA SP.	Klebsiella sp. piperacillin/tazobactam	11.5092	11.5092	1.683	1.683
KLEBSIELLA SP.	Klebsiella sp. piperacillin/tazobactam	14.7946	14.7946	6.84002	6.84002
KLEBSIELLA SP.	Klebsiella sp. piperacillin/tazobactam	22.1075	22.1075	6.56363	6.56363
KLEBSIELLA SP.	Klebsiella sp. piperacillin/tazobactam	18.3003	18.3003	3.38585	3.38585
KLEBSIELLA SP.	Klebsiella sp. piperacillin/tazobactam	9.28874	9.28874	4.6427	4.6427
KLEBSIELLA SP.	Klebsiella sp. piperacillin/tazobactam	8.89878	8.89878	4.51717	4.51717
KLEBSIELLA SP.	Klebsiella sp. piperacillin/tazobactam	11.8127	11.8127	3.90141	3.90141
KLEBSIELLA SP.	Klebsiella sp. piperacillin/tazobactam	9.38991	9.38991	2.89777	2.89777
KLEBSIELLA SP.	Klebsiella sp. piperacillin/tazobactam	17.1723	17.1723	5.85838	5.85838
KLEBSIELLA SP.	Klebsiella sp. piperacillin/tazobactam	9.13034	9.13034	5.84495	5.84495
KLEBSIELLA SP.	Klebsiella sp. piperacillin/tazobactam	17.467	17.467	5.89116	5.89116
KLEBSIELLA SP.	Klebsiella sp. piperacillin/tazobactam	18.8232	18.8232	4.68851	4.68851
KLEBSIELLA SP.	Klebsiella sp. piperacillin/tazobactam	8.88757	8.88757	1.79093	1.79093
KLEBSIELLA SP.	Klebsiella sp. piperacillin/tazobactam	13.3953	13.3953	9.88424	9.88424
KLEBSIELLA SP.	Klebsiella sp. piperacillin/tazobactam	6.92135	6.92135	4.55747	4.55747
KLEBSIELLA SP.	Klebsiella sp. piperacillin/tazobactam	13.5795	13.5795	6.61187	6.61187
KLEBSIELLA SP.	Klebsiella sp. piperacillin/tazobactam	10.0666	10.0666	2.67585	2.67585
MSSA	MSSA clarithromycin	19.3773	19.3773	7.0701	7.0701
MSSA	MSSA clarithromycin	15.5228	15.5228	4.44492	4.44492
MSSA	MSSA clarithromycin	17.9487	17.9487	NA	NA
MSSA	MSSA clarithromycin	15.1807	15.1807	6.4009	6.4009
MSSA	MSSA clarithromycin	18.5275	18.5275	4.27913	4.27913
MSSA	MSSA clarithromycin	17.3133	17.3133	5.41092	5.41092
MSSA	MSSA clarithromycin	22.1165	22.1165	12.2631	10
MSSA	MSSA clarithromycin	20.7179	20.7179	3.1533	3.1533
MSSA	MSSA clarithromycin	15.0904	15.0904	5.05743	5.05743
MSSA	MSSA clarithromycin	18.614	18.614	4.44242	4.44242
MSSA	MSSA clarithromycin	30.7111	30.7111	8.56106	8.56106
MSSA	MSSA clarithromycin	24.0166	24.0166	10.6356	10
MSSA	MSSA clarithromycin	27.9579	27.9579	4.39753	4.39753
MSSA	MSSA clarithromycin	20.2334	20.2334	1.43354	1.43354
MSSA	MSSA clarithromycin	15.76	15.76	4.15171	4.15171
MSSA	MSSA clarithromycin	18.776	18.776	6.12046	6.12046
MSSA	MSSA clarithromycin	17.2114	17.2114	6.6681	6.6681
MSSA	MSSA clarithromycin	21.8167	21.8167	9.74024	9.74024
MSSA	MSSA clarithromycin	15.6654	15.6654	3.25323	3.25323
MSSA	MSSA clarithromycin	16.3579	16.3579	2.05559	2.05559
MSSA	MSSA clarithromycin	21.6475	21.6475	5.50652	5.50652
MSSA	MSSA clarithromycin	33.9517	33.9517	15.4444	10
MSSA	MSSA clarithromycin	15.7204	15.7204	2.03193	2.03193
MSSA	MSSA clarithromycin	22.119	22.119	2.91565	2.91565
MSSA	MSSA clarithromycin	16.1669	16.1669	5.42	5.42
MSSA	MSSA clarithromycin	17.7024	17.7024	4.43018	4.43018
MSSA	MSSA clarithromycin	21.3999	21.3999	3.94745	3.94745
MSSA	MSSA clarithromycin	15.0937	15.0937	4.09233	4.09233
MSSA	MSSA clarithromycin	18.3393	18.3393	4.60339	4.60339
MSSA	MSSA clarithromycin	15.0376	15.0376	1.06332	1.06332
MSSA	MSSA clarithromycin	13.0238	13.0238	4.04843	4.04843
MSSA	MSSA clarithromycin	19.139	19.139	10.6851	10
MSSA	MSSA clarithromycin	17.5068	17.5068	4.98797	4.98797
MSSA	MSSA clarithromycin	18.7937	18.7937	8.34211	8.34211
MSSA	MSSA clarithromycin	13.5556	13.5556	3.45697	3.45697
MSSA	MSSA clarithromycin	17.5	17.5	10.6066	10
MSSA	MSSA clarithromycin	15.4895	15.4895	3.46748	3.46748
MSSA	MSSA clarithromycin	17.1429	17.1429	NA	NA
MSSA	MSSA clarithromycin	14.1987	14.1987	2.96922	2.96922
MSSA	MSSA clarithromycin	16.4578	16.4578	5.04215	5.04215
MSSA	MSSA clarithromycin	17.745	17.745	3.6164	3.6164
MSSA	MSSA clarithromycin	15.7249	15.7249	6.70438	6.70438
MSSA	MSSA clarithromycin	20.923	20.923	7.01121	7.01121
MSSA	MSSA clarithromycin	18.4662	18.4662	5.90611	5.90611
MSSA	MSSA clarithromycin	18.8028	18.8028	4.49389	4.49389
MSSA	MSSA clarithromycin	14.5283	14.5283	2.27622	2.27622
MSSA	MSSA clarithromycin	11.6883	11.6883	NA	NA
MSSA	MSSA clarithromycin	17.1404	17.1404	1.09346	1.09346
MSSA	MSSA clarithromycin	15.9477	15.9477	5.5556	5.5556
MSSA	MSSA clarithromycin	23.7586	23.7586	8.64302	8.64302
MSSA	MSSA clarithromycin	17.5547	17.5547	9.6793	9.6793
MSSA	MSSA clarithromycin	20.609	20.609	7.56304	7.56304
MSSA	MSSA clarithromycin	15.7765	15.7765	7.81595	7.81595
MSSA	MSSA clarithromycin	19.6144	19.6144	2.60837	2.60837
MSSA	MSSA clindamycin	15.8697	15.8697	2.94834	2.94834
MSSA	MSSA clindamycin	14.4347	14.4347	5.40895	5.40895
MSSA	MSSA clindamycin	14.67	14.67	4.20199	4.20199
MSSA	MSSA clindamycin	16.6995	16.6995	2.12476	2.12476
MSSA	MSSA clindamycin	15.433	15.433	7.28853	7.28853
MSSA	MSSA clindamycin	12.5311	12.5311	4.80042	4.80042
MSSA	MSSA clindamycin	14.5108	14.5108	4.14294	4.14294
MSSA	MSSA clindamycin	12.5	12.5	NA	NA
MSSA	MSSA clindamycin	13.5986	13.5986	5.97709	5.97709
MSSA	MSSA clindamycin	16.5446	16.5446	5.13154	5.13154
MSSA	MSSA clindamycin	21.6271	21.6271	3.23715	3.23715
MSSA	MSSA clindamycin	15.4021	15.4021	3.87522	3.87522
MSSA	MSSA clindamycin	19.4275	19.4275	5.03992	5.03992
MSSA	MSSA clindamycin	12.2997	12.2997	4.29144	4.29144
MSSA	MSSA clindamycin	19.2816	19.2816	1.99595	1.99595
MSSA	MSSA clindamycin	18.3312	18.3312	9.05921	9.05921
MSSA	MSSA clindamycin	11.5556	11.5556	0.628539	0.628539
MSSA	MSSA clindamycin	20.9803	20.9803	5.37877	5.37877
MSSA	MSSA clindamycin	22.6092	22.6092	5.31633	5.31633
MSSA	MSSA clindamycin	13.1618	13.1618	4.19663	4.19663
MSSA	MSSA clindamycin	17.4248	17.4248	8.33993	8.33993
MSSA	MSSA clindamycin	17.8424	17.8424	7.33664	7.33664
MSSA	MSSA clindamycin	20.7644	20.7644	3.80878	3.80878
MSSA	MSSA clindamycin	20.9114	20.9114	4.34345	4.34345
MSSA	MSSA clindamycin	15.0595	15.0595	9.47234	9.47234
MSSA	MSSA clindamycin	8.57623	8.57623	6.83959	6.83959
MSSA	MSSA clindamycin	12.0453	12.0453	7.04804	7.04804
MSSA	MSSA clindamycin	37.4126	37.4126	1.48344	1.48344
MSSA	MSSA clindamycin	11.0322	11.0322	5.78207	5.78207
MSSA	MSSA clindamycin	17.7053	17.7053	2.80466	2.80466
MSSA	MSSA clindamycin	29.8965	29.8965	9.11844	9.11844
MSSA	MSSA clindamycin	14.5171	14.5171	2.90222	2.90222
MSSA	MSSA clindamycin	18.129	18.129	5.92887	5.92887
MSSA	MSSA clindamycin	13.8347	13.8347	7.73826	7.73826
MSSA	MSSA clindamycin	16.5652	16.5652	5.99291	5.99291
MSSA	MSSA clindamycin	14.9922	14.9922	4.44734	4.44734
MSSA	MSSA clindamycin	17.3911	17.3911	4.77479	4.77479
MSSA	MSSA clindamycin	16.8065	16.8065	6.95444	6.95444
MSSA	MSSA clindamycin	14.9106	14.9106	2.32765	2.32765
MSSA	MSSA clindamycin	14.2948	14.2948	2.3318	2.3318
MSSA	MSSA clindamycin	20.0782	20.0782	5.50648	5.50648
MSSA	MSSA clindamycin	7.41327	7.41327	5.12929	5.12929
MSSA	MSSA clindamycin	19.5696	19.5696	4.30113	4.30113
MSSA	MSSA clindamycin	14.4532	14.4532	1.85617	1.85617
MSSA	MSSA clindamycin	20.3848	20.3848	3.01624	3.01624
MSSA	MSSA clindamycin	18.2336	18.2336	1.89317	1.89317
MSSA	MSSA clindamycin	15.6341	15.6341	5.56506	5.56506
MSSA	MSSA clindamycin	15.3078	15.3078	4.13956	4.13956
MSSA	MSSA clindamycin	17.9419	17.9419	8.44487	8.44487
MSSA	MSSA clindamycin	19.1178	19.1178	4.3444	4.3444
MSSA	MSSA clindamycin	12.0335	12.0335	4.54899	4.54899
MSSA	MSSA clindamycin	15.307	15.307	4.63224	4.63224
MSSA	MSSA clindamycin	38.0952	38.0952	10.9109	10
MSSA	MSSA clindamycin	14.2531	14.2531	5.46192	5.46192
MSSA	MSSA clindamycin	12.1729	12.1729	4.90386	4.90386
MSSA	MSSA clindamycin	12.523	12.523	3.35049	3.35049
MSSA	MSSA clindamycin	16.623	16.623	9.66248	9.66248
MSSA	MSSA clindamycin	4.77618	4.77618	2.75698	2.75698
MSSA	MSSA clindamycin	5.46934	5.46934	5.63258	5.63258
MSSA	MSSA clindamycin	7.08651	7.08651	4.1964	4.1964
MSSA	MSSA clindamycin	15.3906	15.3906	2.51738	2.51738
MSSA	MSSA clindamycin	47.9167	47.9167	26.5165	10
MSSA	MSSA clindamycin	21.327	21.327	9.29941	9.29941
MSSA	MSSA clindamycin	19.2876	19.2876	7.8092	7.8092
MSSA	MSSA clindamycin	11.3879	11.3879	2.75059	2.75059
MSSA	MSSA clindamycin	19.6431	19.6431	6.71458	6.71458
MSSA	MSSA clindamycin	18.3027	18.3027	4.5771	4.5771
MSSA	MSSA clindamycin	13.8013	13.8013	4.21833	4.21833
MSSA	MSSA clindamycin	17.7052	17.7052	8.88816	8.88816
MSSA	MSSA clindamycin	19.2023	19.2023	4.11706	4.11706
MSSA	MSSA clindamycin	13.8137	13.8137	3.13329	3.13329
MSSA	MSSA clindamycin	12.1112	12.1112	4.72721	4.72721
MSSA	MSSA clindamycin	10.8319	10.8319	2.89928	2.89928
MSSA	MSSA clindamycin	11.5262	11.5262	1.32731	1.32731
MSSA	MSSA clindamycin	19.1431	19.1431	6.68793	6.68793
MSSA	MSSA clindamycin	2.94118	2.94118	4.15945	4.15945
MSSA	MSSA clindamycin	13.3194	13.3194	3.29974	3.29974
MSSA	MSSA clindamycin	75.6075	50	32.1786	10
MSSA	MSSA clindamycin	19.1489	19.1489	NA	NA
MSSA	MSSA clindamycin	15.5693	15.5693	7.7575	7.7575
MSSA	MSSA clindamycin	16.1729	16.1729	3.82211	3.82211
MSSA	MSSA clindamycin	11.8655	11.8655	5.23456	5.23456
MSSA	MSSA clindamycin	9.97343	9.97343	1.80876	1.80876
MSSA	MSSA clindamycin	12.7348	12.7348	6.21752	6.21752
MSSA	MSSA clindamycin	20.04	20.04	6.77426	6.77426
MSSA	MSSA clindamycin	18.1475	18.1475	7.17895	7.17895
MSSA	MSSA clindamycin	14.2395	14.2395	2.87167	2.87167
MSSA	MSSA clindamycin	10.0685	10.0685	3.58142	3.58142
MSSA	MSSA clindamycin	17.821	17.821	8.51963	8.51963
MSSA	MSSA clindamycin	4.26206	4.26206	3.22709	3.22709
MSSA	MSSA clindamycin	19.3364	19.3364	3.73698	3.73698
MSSA	MSSA clindamycin	16.6222	16.6222	2.32207	2.32207
MSSA	MSSA clindamycin	15.4899	15.4899	3.15196	3.15196
MSSA	MSSA clindamycin	11.8567	11.8567	3.15175	3.15175
MSSA	MSSA clindamycin	20.0996	20.0996	4.78378	4.78378
MSSA	MSSA clindamycin	13.6109	13.6109	7.52656	7.52656
MSSA	MSSA clindamycin	16.6123	16.6123	3.20009	3.20009
MSSA	MSSA clindamycin	6.64831	6.64831	1.77776	1.77776
MSSA	MSSA clindamycin	17.354	17.354	3.00663	3.00663
MSSA	MSSA clindamycin	14.8883	14.8883	5.09942	5.09942
MSSA	MSSA clindamycin	15.6325	15.6325	3.56186	3.56186
MSSA	MSSA clindamycin	18.9473	18.9473	3.64286	3.64286
MSSA	MSSA clindamycin	98.5616	50	1.32356	1.32356
MSSA	MSSA clindamycin	18.0793	18.0793	3.27226	3.27226
MSSA	MSSA clindamycin	17.6621	17.6621	4.3344	4.3344
MSSA	MSSA clindamycin	18.1453	18.1453	6.87902	6.87902
MSSA	MSSA clindamycin	16.28	16.28	7.4327	7.4327
MSSA	MSSA clindamycin	13.2554	13.2554	1.90163	1.90163
MSSA	MSSA clindamycin	8.96183	8.96183	5.01107	5.01107
MSSA	MSSA clindamycin	11.2304	11.2304	9.05544	9.05544
MSSA	MSSA clindamycin	14.1669	14.1669	4.90722	4.90722
MSSA	MSSA clindamycin	16.0905	16.0905	3.58837	3.58837
MSSA	MSSA erythromycin	18.7502	18.7502	2.11719	2.11719
MSSA	MSSA erythromycin	18.4854	18.4854	5.39957	5.39957
MSSA	MSSA erythromycin	14.8277	14.8277	5.35373	5.35373
MSSA	MSSA erythromycin	19.8878	19.8878	1.81817	1.81817
MSSA	MSSA erythromycin	22.5636	22.5636	4.49259	4.49259
MSSA	MSSA erythromycin	15.4187	15.4187	4.97609	4.97609
MSSA	MSSA erythromycin	15.5877	15.5877	4.58236	4.58236
MSSA	MSSA erythromycin	14.6406	14.6406	6.0162	6.0162
MSSA	MSSA erythromycin	18.5078	18.5078	4.19497	4.19497
MSSA	MSSA erythromycin	14.7536	14.7536	4.31255	4.31255
MSSA	MSSA erythromycin	24.4707	24.4707	4.09486	4.09486
MSSA	MSSA erythromycin	18.5147	18.5147	6.55782	6.55782
MSSA	MSSA erythromycin	19.8735	19.8735	2.21914	2.21914
MSSA	MSSA erythromycin	15.7397	15.7397	4.13939	4.13939
MSSA	MSSA erythromycin	23.3355	23.3355	5.32978	5.32978
MSSA	MSSA erythromycin	19.4073	19.4073	11.3755	10
MSSA	MSSA erythromycin	20.0654	20.0654	7.31055	7.31055
MSSA	MSSA erythromycin	17.1813	17.1813	4.57548	4.57548
MSSA	MSSA erythromycin	22.2481	22.2481	4.48981	4.48981
MSSA	MSSA erythromycin	23.0881	23.0881	5.66573	5.66573
MSSA	MSSA erythromycin	20.1562	20.1562	0.220971	0.220971
MSSA	MSSA erythromycin	19.3247	19.3247	8.26536	8.26536
MSSA	MSSA erythromycin	21.3777	21.3777	5.39874	5.39874
MSSA	MSSA erythromycin	23.8229	23.8229	3.8667	3.8667
MSSA	MSSA erythromycin	22.3915	22.3915	6.18282	6.18282
MSSA	MSSA erythromycin	18.6859	18.6859	7.09757	7.09757
MSSA	MSSA erythromycin	19.1904	19.1904	4.24901	4.24901
MSSA	MSSA erythromycin	14.617	14.617	8.5361	8.5361
MSSA	MSSA erythromycin	23.8635	23.8635	5.11378	5.11378
MSSA	MSSA erythromycin	14.6904	14.6904	7.45937	7.45937
MSSA	MSSA erythromycin	20.6376	20.6376	2.27323	2.27323
MSSA	MSSA erythromycin	24.5961	24.5961	6.99572	6.99572
MSSA	MSSA erythromycin	20.8094	20.8094	5.31442	5.31442
MSSA	MSSA erythromycin	16.1927	16.1927	3.1543	3.1543
MSSA	MSSA erythromycin	21.367	21.367	4.60739	4.60739
MSSA	MSSA erythromycin	20.3323	20.3323	7.40185	7.40185
MSSA	MSSA erythromycin	15.3927	15.3927	3.24223	3.24223
MSSA	MSSA erythromycin	22.9691	22.9691	4.62459	4.62459
MSSA	MSSA erythromycin	13.9517	13.9517	2.70147	2.70147
MSSA	MSSA erythromycin	23.2447	23.2447	11.3641	10
MSSA	MSSA erythromycin	15.9083	15.9083	1.65037	1.65037
MSSA	MSSA erythromycin	24.0892	24.0892	4.06881	4.06881
MSSA	MSSA erythromycin	19.2689	19.2689	1.88969	1.88969
MSSA	MSSA erythromycin	15.8882	15.8882	5.38792	5.38792
MSSA	MSSA erythromycin	18.5342	18.5342	4.03497	4.03497
MSSA	MSSA erythromycin	18.8918	18.8918	5.44063	5.44063
MSSA	MSSA erythromycin	16.652	16.652	2.90305	2.90305
MSSA	MSSA erythromycin	16.4523	16.4523	6.89455	6.89455
MSSA	MSSA erythromycin	16.0168	16.0168	6.17275	6.17275
MSSA	MSSA erythromycin	15.0775	15.0775	1.09831	1.09831
MSSA	MSSA erythromycin	18.1256	18.1256	5.19529	5.19529
MSSA	MSSA erythromycin	14.9202	14.9202	3.27629	3.27629
MSSA	MSSA erythromycin	15.0209	15.0209	2.60681	2.60681
MSSA	MSSA erythromycin	16.6761	16.6761	2.58384	2.58384
MSSA	MSSA erythromycin	19.3864	19.3864	5.09018	5.09018
MSSA	MSSA erythromycin	29.4075	29.4075	22.4952	10
MSSA	MSSA erythromycin	18.8176	18.8176	8.64977	8.64977
MSSA	MSSA erythromycin	12.5438	12.5438	4.31981	4.31981
MSSA	MSSA erythromycin	18.8389	18.8389	5.76754	5.76754
MSSA	MSSA erythromycin	19.5415	19.5415	4.6326	4.6326
MSSA	MSSA erythromycin	15.0608	15.0608	4.21474	4.21474
MSSA	MSSA erythromycin	20.1539	20.1539	6.28843	6.28843
MSSA	MSSA erythromycin	24.206	24.206	6.07992	6.07992
MSSA	MSSA erythromycin	18.9194	18.9194	4.7116	4.7116
MSSA	MSSA erythromycin	13.4495	13.4495	4.56478	4.56478
MSSA	MSSA erythromycin	13.0238	13.0238	5.07424	5.07424
MSSA	MSSA erythromycin	14.0909	14.0909	2.99691	2.99691
MSSA	MSSA erythromycin	13.3828	13.3828	0.967484	0.967484
MSSA	MSSA erythromycin	21.6895	21.6895	6.30182	6.30182
MSSA	MSSA erythromycin	15.1571	15.1571	3.65724	3.65724
MSSA	MSSA erythromycin	17.0943	17.0943	2.67315	2.67315
MSSA	MSSA erythromycin	17.958	17.958	4.10262	4.10262
MSSA	MSSA erythromycin	19.7477	19.7477	6.75479	6.75479
MSSA	MSSA erythromycin	16.9033	16.9033	3.78491	3.78491
MSSA	MSSA erythromycin	17.1104	17.1104	4.42028	4.42028
MSSA	MSSA erythromycin	13.8755	13.8755	1.7141	1.7141
MSSA	MSSA erythromycin	17.4633	17.4633	9.5436	9.5436
MSSA	MSSA erythromycin	19.029	19.029	6.39852	6.39852
MSSA	MSSA erythromycin	17.3667	17.3667	4.07533	4.07533
MSSA	MSSA erythromycin	10.6711	10.6711	2.41425	2.41425
MSSA	MSSA erythromycin	18.6523	18.6523	4.5915	4.5915
MSSA	MSSA erythromycin	20.8577	20.8577	3.52142	3.52142
MSSA	MSSA erythromycin	16.7244	16.7244	3.61799	3.61799
MSSA	MSSA erythromycin	16.9678	16.9678	2.91537	2.91537
MSSA	MSSA erythromycin	14.7759	14.7759	2.04327	2.04327
MSSA	MSSA erythromycin	22.0046	22.0046	4.22348	4.22348
MSSA	MSSA erythromycin	25.0871	25.0871	5.95536	5.95536
MSSA	MSSA erythromycin	16.0483	16.0483	3.23658	3.23658
MSSA	MSSA erythromycin	9.68743	9.68743	2.81964	2.81964
MSSA	MSSA erythromycin	16.9954	16.9954	2.35264	2.35264
MSSA	MSSA erythromycin	16.8261	16.8261	6.2151	6.2151
MSSA	MSSA erythromycin	14.153	14.153	6.38651	6.38651
MSSA	MSSA erythromycin	17.8151	17.8151	4.42922	4.42922
MSSA	MSSA erythromycin	16.1775	16.1775	7.12279	7.12279
MSSA	MSSA erythromycin	17.2297	17.2297	8.90937	8.90937
MSSA	MSSA erythromycin	19.7948	19.7948	4.03314	4.03314
MSSA	MSSA erythromycin	19.8952	19.8952	3.8132	3.8132
MSSA	MSSA erythromycin	19.6358	19.6358	7.67137	7.67137
MSSA	MSSA erythromycin	14.3663	14.3663	4.91034	4.91034
MSSA	MSSA erythromycin	14.4178	14.4178	3.67079	3.67079
MSSA	MSSA erythromycin	14.1919	14.1919	3.07484	3.07484
MSSA	MSSA erythromycin	18.1334	18.1334	10.4642	10
MSSA	MSSA erythromycin	15.3984	15.3984	6.04892	6.04892
MSSA	MSSA erythromycin	17.3594	17.3594	6.23902	6.23902
MSSA	MSSA tetracycline	2.43695	2.43695	2.33054	2.33054
MSSA	MSSA tetracycline	3.81024	3.81024	3.06876	3.06876
MSSA	MSSA tetracycline	2.81635	2.81635	3.16439	3.16439
MSSA	MSSA tetracycline	6.17455	6.17455	2.81225	2.81225
MSSA	MSSA tetracycline	4.18816	4.18816	3.37176	3.37176
MSSA	MSSA tetracycline	3.87219	3.87219	2.74695	2.74695
MSSA	MSSA tetracycline	5.25535	5.25535	2.04653	2.04653
MSSA	MSSA tetracycline	5.26316	5.26316	NA	NA
MSSA	MSSA tetracycline	4.39346	4.39346	3.11253	3.11253
MSSA	MSSA tetracycline	8.73016	8.73016	8.36163	8.36163
MSSA	MSSA tetracycline	3.45438	3.45438	1.86718	1.86718
MSSA	MSSA tetracycline	7.62687	7.62687	3.90609	3.90609
MSSA	MSSA tetracycline	4.54384	4.54384	2.43444	2.43444
MSSA	MSSA tetracycline	3.46484	3.46484	2.85318	2.85318
MSSA	MSSA tetracycline	3.21067	3.21067	2.11538	2.11538
MSSA	MSSA tetracycline	6.14463	6.14463	2.25207	2.25207
MSSA	MSSA tetracycline	4.82516	4.82516	2.63483	2.63483
MSSA	MSSA tetracycline	3.5461	3.5461	6.14202	6.14202
MSSA	MSSA tetracycline	4.45655	4.45655	3.33124	3.33124
MSSA	MSSA tetracycline	6.76142	6.76142	3.50029	3.50029
MSSA	MSSA tetracycline	4.36274	4.36274	1.70955	1.70955
MSSA	MSSA tetracycline	5.92549	5.92549	4.09454	4.09454
MSSA	MSSA tetracycline	3.93703	3.93703	2.23138	2.23138
MSSA	MSSA tetracycline	6.83365	6.83365	3.12285	3.12285
MSSA	MSSA tetracycline	5.26368	5.26368	2.1695	2.1695
MSSA	MSSA tetracycline	2.38859	2.38859	1.89118	1.89118
MSSA	MSSA tetracycline	9.20013	9.20013	2.34866	2.34866
MSSA	MSSA tetracycline	6.79954	6.79954	5.55741	5.55741
MSSA	MSSA tetracycline	3.46506	3.46506	2.30248	2.30248
MSSA	MSSA tetracycline	7.15558	7.15558	4.19947	4.19947
MSSA	MSSA tetracycline	10.3277	10.3277	4.84509	4.84509
MSSA	MSSA tetracycline	3.2712	3.2712	1.69738	1.69738
MSSA	MSSA tetracycline	1.61783	1.61783	2.89451	2.89451
MSSA	MSSA tetracycline	6.42856	6.42856	5.10946	5.10946
MSSA	MSSA tetracycline	1.39691	1.39691	0.936547	0.936547
MSSA	MSSA tetracycline	5.60411	5.60411	3.58596	3.58596
MSSA	MSSA tetracycline	5.90166	5.90166	6.26958	6.26958
MSSA	MSSA tetracycline	3.76037	3.76037	2.33174	2.33174
MSSA	MSSA tetracycline	2.30057	2.30057	2.12098	2.12098
MSSA	MSSA tetracycline	4.55325	4.55325	2.11699	2.11699
MSSA	MSSA tetracycline	3.36856	3.36856	3.29109	3.29109
MSSA	MSSA tetracycline	2.775	2.775	2.10772	2.10772
MSSA	MSSA tetracycline	3.56813	3.56813	2.82747	2.82747
MSSA	MSSA tetracycline	4.5356	4.5356	1.27637	1.27637
MSSA	MSSA tetracycline	3.71016	3.71016	0.743715	0.743715
MSSA	MSSA tetracycline	13.0287	13.0287	9.16329	9.16329
MSSA	MSSA tetracycline	2.71384	2.71384	2.08797	2.08797
MSSA	MSSA tetracycline	6.06613	6.06613	1.14316	1.14316
MSSA	MSSA tetracycline	5.07215	5.07215	2.65814	2.65814
MSSA	MSSA tetracycline	3.81588	3.81588	1.48281	1.48281
MSSA	MSSA tetracycline	4.64095	4.64095	1.70278	1.70278
MSSA	MSSA tetracycline	3.60587	3.60587	1.26389	1.26389
MSSA	MSSA tetracycline	6.12507	6.12507	3.54202	3.54202
MSSA	MSSA tetracycline	7.04036	7.04036	3.36824	3.36824
MSSA	MSSA tetracycline	6.91839	6.91839	6.21159	6.21159
MSSA	MSSA tetracycline	4.14592	4.14592	1.11438	1.11438
MSSA	MSSA tetracycline	10.3416	10.3416	5.5559	5.5559
MSSA	MSSA tetracycline	6.79937	6.79937	2.02799	2.02799
MSSA	MSSA tetracycline	4.41317	4.41317	3.23748	3.23748
MSSA	MSSA tetracycline	6.14784	6.14784	2.01621	2.01621
MSSA	MSSA tetracycline	5.68086	5.68086	3.62689	3.62689
MSSA	MSSA tetracycline	3.15564	3.15564	2.25553	2.25553
MSSA	MSSA tetracycline	3.37008	3.37008	2.13174	2.13174
MSSA	MSSA tetracycline	5.13	5.13	0.834074	0.834074
MSSA	MSSA tetracycline	3.99374	3.99374	1.55413	1.55413
MSSA	MSSA tetracycline	3.81997	3.81997	1.98429	1.98429
MSSA	MSSA tetracycline	4.66226	4.66226	0.921564	0.921564
MSSA	MSSA tetracycline	3.65177	3.65177	1.80657	1.80657
MSSA	MSSA tetracycline	7.2259	7.2259	2.17756	2.17756
MSSA	MSSA tetracycline	5.93695	5.93695	2.78969	2.78969
MSSA	MSSA tetracycline	3.26938	3.26938	3.87343	3.87343
MSSA	MSSA tetracycline	3.07266	3.07266	1.90961	1.90961
MSSA	MSSA tetracycline	4.75861	4.75861	3.2932	3.2932
MSSA	MSSA tetracycline	7.23542	7.23542	2.35133	2.35133
MSSA	MSSA tetracycline	6.5258	6.5258	1.72136	1.72136
MSSA	MSSA tetracycline	5.4078	5.4078	2.07334	2.07334
MSSA	MSSA tetracycline	5.03573	5.03573	3.91585	3.91585
MSSA	MSSA tetracycline	2.5856	2.5856	1.5284	1.5284
MSSA	MSSA tetracycline	2.1293	2.1293	1.4556	1.4556
MSSA	MSSA tetracycline	5.79684	5.79684	3.21037	3.21037
MSSA	MSSA tetracycline	2.94654	2.94654	4.04613	4.04613
MSSA	MSSA tetracycline	5.09172	5.09172	2.55739	2.55739
MSSA	MSSA tetracycline	3.61996	3.61996	2.83344	2.83344
MSSA	MSSA tetracycline	5.56271	5.56271	3.05087	3.05087
MSSA	MSSA tetracycline	4.01265	4.01265	3.3005	3.3005
MSSA	MSSA tetracycline	3.99854	3.99854	2.5763	2.5763
MSSA	MSSA tetracycline	6.6531	6.6531	2.22297	2.22297
MSSA	MSSA tetracycline	3.90219	3.90219	3.83842	3.83842
MSSA	MSSA tetracycline	4.99576	4.99576	2.29776	2.29776
MSSA	MSSA tetracycline	3.37977	3.37977	5.71492	5.71492
MSSA	MSSA tetracycline	6.19754	6.19754	2.13515	2.13515
MSSA	MSSA tetracycline	4.14928	4.14928	3.85445	3.85445
MSSA	MSSA tetracycline	4.28347	4.28347	1.91469	1.91469
MSSA	MSSA tetracycline	7.16499	7.16499	2.18174	2.18174
MSSA	MSSA tetracycline	3.16508	3.16508	2.2658	2.2658
MSSA	MSSA tetracycline	4.23225	4.23225	1.4679	1.4679
MSSA	MSSA tetracycline	5.08689	5.08689	2.13404	2.13404
MSSA	MSSA tetracycline	6.62168	6.62168	3.23516	3.23516
MSSA	MSSA tetracycline	4.11881	4.11881	0.91229	0.91229
MSSA	MSSA tetracycline	4.46374	4.46374	3.89397	3.89397
MSSA	MSSA tetracycline	5.92102	5.92102	2.87684	2.87684
MSSA	MSSA tetracycline	7.96534	7.96534	4.10689	4.10689
MSSA	MSSA tetracycline	5.03809	5.03809	2.13925	2.13925
MSSA	MSSA tetracycline	4.32611	4.32611	1.59402	1.59402
MSSA	MSSA tetracycline	2.48276	2.48276	2.16776	2.16776
MSSA	MSSA tetracycline	4.39427	4.39427	1.99538	1.99538
MSSA	MSSA tetracycline	1.22339	1.22339	0.867416	0.867416
MSSA	MSSA tetracycline	4.85145	4.85145	1.89033	1.89033
MSSA	MSSA tetracycline	3.7699	3.7699	2.91043	2.91043
MSSA	MSSA tetracycline	3.34675	3.34675	2.12208	2.12208
MSSA	MSSA tetracycline	3.36534	3.36534	2.02559	2.02559
MSSA	MSSA tetracycline	4.06852	4.06852	2.62876	2.62876
MSSA	MSSA tetracycline	4.58379	4.58379	4.4967	4.4967
MSSA	MSSA tetracycline	5.84185	5.84185	2.54778	2.54778
MSSA	MSSA tetracycline	2.85806	2.85806	1.47863	1.47863
MSSA	MSSA tetracycline	3.60641	3.60641	4.18919	4.18919
MSSA	MSSA tetracycline	2.1607	2.1607	2.6464	2.6464
MSSA	MSSA tetracycline	4.35644	4.35644	4.87726	4.87726
MSSA	MSSA tetracycline	2.4921	2.4921	2.03034	2.03034
MSSA	MSSA vancomycin	0	0	0	0
MSSA	MSSA vancomycin	0	0	0	0
MSSA	MSSA vancomycin	0	0	0	0
MSSA	MSSA vancomycin	0	0	0	0
MSSA	MSSA vancomycin	0	0	0	0
MSSA	MSSA vancomycin	0	0	NA	NA
MSSA	MSSA vancomycin	0	0	0	0
MSSA	MSSA vancomycin	0	0	0	0
MSSA	MSSA vancomycin	0.326797	0.326797	0.800487	0.800487
MSSA	MSSA vancomycin	0	0	0	0
MSSA	MSSA vancomycin	0	0	0	0
MSSA	MSSA vancomycin	0	0	0	0
MSSA	MSSA vancomycin	0	0	0	0
MSSA	MSSA vancomycin	0	0	0	0
MSSA	MSSA vancomycin	0	0	0	0
MSSA	MSSA vancomycin	0	0	0	0
MSSA	MSSA vancomycin	0	0	0	0
MSSA	MSSA vancomycin	0	0	0	0
MSSA	MSSA vancomycin	0	0	0	0
MSSA	MSSA vancomycin	0	0	0	0
MSSA	MSSA vancomycin	0	0	0	0
MSSA	MSSA vancomycin	0.228311	0.228311	0.559244	0.559244
MSSA	MSSA vancomycin	0	0	0	0
MSSA	MSSA vancomycin	0	0	0	0
MSSA	MSSA vancomycin	0	0	0	0
MSSA	MSSA vancomycin	0	0	0	0
MSSA	MSSA vancomycin	0	0	0	0
MSSA	MSSA vancomycin	0	0	0	0
MSSA	MSSA vancomycin	0	0	0	0
MSSA	MSSA vancomycin	0	0	0	0
MSSA	MSSA vancomycin	0	0	0	0
MSSA	MSSA vancomycin	0	0	0	0
MSSA	MSSA vancomycin	0	0	0	0
MSSA	MSSA vancomycin	0	0	0	0
MSSA	MSSA vancomycin	0.231481	0.231481	0.567012	0.567012
MSSA	MSSA vancomycin	0	0	0	0
MSSA	MSSA vancomycin	0	0	0	0
MSSA	MSSA vancomycin	0	0	0	0
MSSA	MSSA vancomycin	0.268817	0.268817	0.658465	0.658465
MSSA	MSSA vancomycin	0	0	0	0
MSSA	MSSA vancomycin	0.359584	0.359584	0.575951	0.575951
MSSA	MSSA vancomycin	0	0	0	0
MSSA	MSSA vancomycin	0	0	0	0
MSSA	MSSA vancomycin	0	0	0	0
MSSA	MSSA vancomycin	0	0	0	0
MSSA	MSSA vancomycin	0	0	0	0
MSSA	MSSA vancomycin	0	0	0	0
MSSA	MSSA vancomycin	0	0	0	0
MSSA	MSSA vancomycin	0	0	0	0
MSSA	MSSA vancomycin	0	0	0	0
MSSA	MSSA vancomycin	0	0	0	0
MSSA	MSSA vancomycin	0.529412	0.529412	0.860514	0.860514
MSSA	MSSA vancomycin	0	0	0	0
MSSA	MSSA vancomycin	0	0	0	0
MSSA	MSSA vancomycin	0	0	0	0
MSSA	MSSA vancomycin	0	0	0	0
MSSA	MSSA vancomycin	0	0	0	0
MSSA	MSSA vancomycin	0	0	0	0
MSSA	MSSA vancomycin	0	0	0	0
MSSA	MSSA vancomycin	0	0	0	0
MSSA	MSSA vancomycin	0	0	0	0
MSSA	MSSA vancomycin	0	0	0	0
MSSA	MSSA vancomycin	0.14245	0.14245	0.34893	0.34893
MSSA	MSSA vancomycin	0	0	0	0
MSSA	MSSA vancomycin	0	0	0	0
MSSA	MSSA vancomycin	0	0	0	0
MSSA	MSSA vancomycin	0.272234	0.272234	0.455063	0.455063
MSSA	MSSA vancomycin	0	0	0	0
MSSA	MSSA vancomycin	0.529634	0.529634	0.821126	0.821126
MSSA	MSSA vancomycin	0	0	0	0
MSSA	MSSA vancomycin	0	0	0	0
MSSA	MSSA vancomycin	0	0	0	0
MSSA	MSSA vancomycin	0	0	0	0
MSSA	MSSA vancomycin	0	0	0	0
MSSA	MSSA vancomycin	0	0	0	0
MSSA	MSSA vancomycin	0	0	0	0
MSSA	MSSA vancomycin	0.588235	0.588235	1.31533	1.31533
MSSA	MSSA vancomycin	0	0	0	0
MSSA	MSSA vancomycin	0	0	0	0
MSSA	MSSA vancomycin	0	0	0	0
MSSA	MSSA vancomycin	0	0	0	0
MSSA	MSSA vancomycin	0	0	0	0
MSSA	MSSA vancomycin	0	0	0	0
MSSA	MSSA vancomycin	0	0	0	0
MSSA	MSSA vancomycin	0	0	0	0
MSSA	MSSA vancomycin	0.193798	0.193798	0.474707	0.474707
MSSA	MSSA vancomycin	0.219298	0.219298	0.537169	0.537169
MSSA	MSSA vancomycin	0	0	0	0
MSSA	MSSA vancomycin	0.0672043	0.0672043	0.164616	0.164616
MSSA	MSSA vancomycin	0	0	0	0
MSSA	MSSA vancomycin	0.245098	0.245098	0.600365	0.600365
MSSA	MSSA vancomycin	0	0	0	0
MSSA	MSSA vancomycin	0	0	0	0
MSSA	MSSA vancomycin	0	0	0	0
MSSA	MSSA vancomycin	0	0	NA	NA
MSSA	MSSA vancomycin	0	0	0	0
MSSA	MSSA vancomycin	0	0	0	0
MSSA	MSSA vancomycin	0	0	0	0
MSSA	MSSA vancomycin	0	0	0	0
MSSA	MSSA vancomycin	0	0	0	0
MSSA	MSSA vancomycin	0	0	0	0
MSSA	MSSA vancomycin	0	0	0	0
MSSA	MSSA vancomycin	0	0	0	0
MSSA	MSSA vancomycin	0.248756	0.248756	0.609326	0.609326
MSSA	MSSA vancomycin	0	0	0	0
MSSA	MSSA vancomycin	0	0	NA	NA
MSSA	MSSA vancomycin	0.877193	0.877193	2.14868	2.14868
MSSA	MSSA vancomycin	0.138889	0.138889	0.310565	0.310565
P. AERUGINOSA	P. aeruginosa carbapenems	4.88889	4.88889	4.81766	4.81766
P. AERUGINOSA	P. aeruginosa carbapenems	1.12914	1.12914	1.73036	1.73036
P. AERUGINOSA	P. aeruginosa carbapenems	7.69231	7.69231	NA	NA
P. AERUGINOSA	P. aeruginosa carbapenems	11.0856	11.0856	3.77213	3.77213
P. AERUGINOSA	P. aeruginosa carbapenems	4.21693	4.21693	4.58381	4.58381
P. AERUGINOSA	P. aeruginosa carbapenems	3.7193	3.7193	5.83765	5.83765
P. AERUGINOSA	P. aeruginosa carbapenems	0	0	NA	NA
P. AERUGINOSA	P. aeruginosa carbapenems	5.03846	5.03846	3.10206	3.10206
P. AERUGINOSA	P. aeruginosa carbapenems	2.8202	2.8202	2.63428	2.63428
P. AERUGINOSA	P. aeruginosa carbapenems	12.4225	12.4225	3.70502	3.70502
P. AERUGINOSA	P. aeruginosa carbapenems	15.0321	15.0321	14.2594	10
P. AERUGINOSA	P. aeruginosa carbapenems	4.29814	4.29814	4.40324	4.40324
P. AERUGINOSA	P. aeruginosa carbapenems	5.75658	5.75658	6.69578	6.69578
P. AERUGINOSA	P. aeruginosa carbapenems	1.25	1.25	2.79508	2.79508
P. AERUGINOSA	P. aeruginosa carbapenems	18.1955	18.1955	13.2428	10
P. AERUGINOSA	P. aeruginosa carbapenems	5.59602	5.59602	4.04918	4.04918
P. AERUGINOSA	P. aeruginosa carbapenems	3.58886	3.58886	2.09974	2.09974
P. AERUGINOSA	P. aeruginosa carbapenems	0	0	0	0
P. AERUGINOSA	P. aeruginosa carbapenems	7.09631	7.09631	5.99418	5.99418
P. AERUGINOSA	P. aeruginosa carbapenems	0	0	NA	NA
P. AERUGINOSA	P. aeruginosa carbapenems	3.11199	3.11199	2.98273	2.98273
P. AERUGINOSA	P. aeruginosa carbapenems	4.45661	4.45661	1.81446	1.81446
P. AERUGINOSA	P. aeruginosa carbapenems	2.90043	2.90043	3.72269	3.72269
P. AERUGINOSA	P. aeruginosa carbapenems	4.25339	4.25339	3.95248	3.95248
P. AERUGINOSA	P. aeruginosa carbapenems	7.06536	7.06536	4.41324	4.41324
P. AERUGINOSA	P. aeruginosa carbapenems	3.64583	3.64583	4.2949	4.2949
P. AERUGINOSA	P. aeruginosa carbapenems	11.9338	11.9338	4.6131	4.6131
P. AERUGINOSA	P. aeruginosa carbapenems	7.84117	7.84117	6.42054	6.42054
P. AERUGINOSA	P. aeruginosa carbapenems	13.5777	13.5777	4.66369	4.66369
P. AERUGINOSA	P. aeruginosa carbapenems	0.625	0.625	1.39754	1.39754
P. AERUGINOSA	P. aeruginosa carbapenems	7.27273	7.27273	9.50569	9.50569
P. AERUGINOSA	P. aeruginosa carbapenems	5.60609	5.60609	3.65456	3.65456
P. AERUGINOSA	P. aeruginosa carbapenems	13.589	13.589	6.5978	6.5978
P. AERUGINOSA	P. aeruginosa carbapenems	4.95617	4.95617	3.39519	3.39519
P. AERUGINOSA	P. aeruginosa carbapenems	3.87283	3.87283	2.249	2.249
P. AERUGINOSA	P. aeruginosa carbapenems	6.96687	6.96687	2.03373	2.03373
P. AERUGINOSA	P. aeruginosa carbapenems	19.7211	19.7211	3.32167	3.32167
P. AERUGINOSA	P. aeruginosa carbapenems	13.849	13.849	4.14392	4.14392
P. AERUGINOSA	P. aeruginosa carbapenems	5.10407	5.10407	6.86712	6.86712
P. AERUGINOSA	P. aeruginosa carbapenems	16.5066	16.5066	6.27132	6.27132
P. AERUGINOSA	P. aeruginosa carbapenems	8.42397	8.42397	2.36229	2.36229
P. AERUGINOSA	P. aeruginosa carbapenems	3.81695	3.81695	2.68441	2.68441
P. AERUGINOSA	P. aeruginosa carbapenems	12.6127	12.6127	7.19112	7.19112
P. AERUGINOSA	P. aeruginosa carbapenems	8.66756	8.66756	3.9497	3.9497
P. AERUGINOSA	P. aeruginosa carbapenems	12.2779	12.2779	9.79487	9.79487
P. AERUGINOSA	P. aeruginosa carbapenems	8.17977	8.17977	5.39069	5.39069
P. AERUGINOSA	P. aeruginosa carbapenems	7.178	7.178	2.88143	2.88143
P. AERUGINOSA	P. aeruginosa carbapenems	7.14286	7.14286	10.1015	10
P. AERUGINOSA	P. aeruginosa carbapenems	4.09307	4.09307	3.21769	3.21769
P. AERUGINOSA	P. aeruginosa carbapenems	17.1679	17.1679	1.68592	1.68592
P. AERUGINOSA	P. aeruginosa carbapenems	2.16393	2.16393	1.65169	1.65169
P. AERUGINOSA	P. aeruginosa carbapenems	7.56093	7.56093	4.39725	4.39725
P. AERUGINOSA	P. aeruginosa carbapenems	2.10256	2.10256	3.04686	3.04686
P. AERUGINOSA	P. aeruginosa carbapenems	0	0	NA	NA
P. AERUGINOSA	P. aeruginosa carbapenems	4.54814	4.54814	2.764	2.764
P. AERUGINOSA	P. aeruginosa carbapenems	11.5064	11.5064	10.5255	10
P. AERUGINOSA	P. aeruginosa carbapenems	5.6527	5.6527	3.17057	3.17057
P. AERUGINOSA	P. aeruginosa carbapenems	3.51852	3.51852	3.72678	3.72678
P. AERUGINOSA	P. aeruginosa carbapenems	2.8629	2.8629	2.08381	2.08381
P. AERUGINOSA	P. aeruginosa carbapenems	5.6959	5.6959	2.17007	2.17007
P. AERUGINOSA	P. aeruginosa carbapenems	4.27119	4.27119	2.92319	2.92319
P. AERUGINOSA	P. aeruginosa carbapenems	2.61572	2.61572	0.993584	0.993584
P. AERUGINOSA	P. aeruginosa carbapenems	6.32782	6.32782	4.53527	4.53527
P. AERUGINOSA	P. aeruginosa carbapenems	5.12698	5.12698	5.18965	5.18965
P. AERUGINOSA	P. aeruginosa carbapenems	5.58818	5.58818	2.03997	2.03997
P. AERUGINOSA	P. aeruginosa carbapenems	12.461	12.461	5.56437	5.56437
P. AERUGINOSA	P. aeruginosa carbapenems	4.23203	4.23203	4.6333	4.6333
P. AERUGINOSA	P. aeruginosa carbapenems	5.22956	5.22956	4.19063	4.19063
P. AERUGINOSA	P. aeruginosa carbapenems	11.8056	11.8056	13.679	10
P. AERUGINOSA	P. aeruginosa carbapenems	8.02083	8.02083	9.522	9.522
P. AERUGINOSA	P. aeruginosa carbapenems	5.68329	5.68329	1.97276	1.97276
P. AERUGINOSA	P. aeruginosa carbapenems	1.42857	1.42857	3.19438	3.19438
P. AERUGINOSA	P. aeruginosa carbapenems	8.14617	8.14617	8.81984	8.81984
P. AERUGINOSA	P. aeruginosa carbapenems	5.65024	5.65024	3.44312	3.44312
P. AERUGINOSA	P. aeruginosa carbapenems	4.50192	4.50192	3.73903	3.73903
P. AERUGINOSA	P. aeruginosa carbapenems	5.25641	5.25641	6.49179	6.49179
P. AERUGINOSA	P. aeruginosa carbapenems	1	1	2.23607	2.23607
P. AERUGINOSA	P. aeruginosa carbapenems	13.8682	13.8682	9.95406	9.95406
P. AERUGINOSA	P. aeruginosa carbapenems	6.92479	6.92479	2.82537	2.82537
P. AERUGINOSA	P. aeruginosa carbapenems	7.22222	7.22222	6.73575	6.73575
P. AERUGINOSA	P. aeruginosa carbapenems	2.53846	2.53846	3.60391	3.60391
P. AERUGINOSA	P. aeruginosa carbapenems	5.55556	5.55556	7.85674	7.85674
P. AERUGINOSA	P. aeruginosa carbapenems	16.2478	16.2478	12.8814	10
P. AERUGINOSA	P. aeruginosa carbapenems	0	0	0	0
P. AERUGINOSA	P. aeruginosa carbapenems	10.19	10.19	6.002	6.002
P. AERUGINOSA	P. aeruginosa carbapenems	3.93846	3.93846	5.60389	5.60389
P. AERUGINOSA	P. aeruginosa carbapenems	7.75685	7.75685	4.4146	4.4146
P. AERUGINOSA	P. aeruginosa carbapenems	1.38889	1.38889	2.77778	2.77778
P. AERUGINOSA	P. aeruginosa carbapenems	6.90959	6.90959	8.12955	8.12955
[truncated: 486 more rows]
