# Supplementary material for: Predicting future hospital antimicrobial resistance prevalence using machine learning
Source: Commun Med (Lond). 2024 Oct 10;4:197. doi: 10.1038/s43856-024-00606-8 (PMC11467333; doi:10.1038/s43856-024-00606-8)
Supplement: Supplementary file 6 — Supplementary Data 3 [file 43856_2024_606_MOESM6_ESM.xlsx]

## Sheet: Figure2a
figure_2a_an
pathogen	path_abx	diff
E. COLI	E. coli 3rd generation cephalosporins	NA
E. COLI	E. coli 3rd generation cephalosporins	5.72552
E. COLI	E. coli 3rd generation cephalosporins	-0.622711
E. COLI	E. coli 3rd generation cephalosporins	-0.598815
E. COLI	E. coli 3rd generation cephalosporins	5.01499
E. COLI	E. coli 3rd generation cephalosporins	-3.86708
E. COLI	E. coli amoxicillin/clavulanic acid	NA
E. COLI	E. coli amoxicillin/clavulanic acid	1.55949
E. COLI	E. coli amoxicillin/clavulanic acid	-20.8176
E. COLI	E. coli amoxicillin/clavulanic acid	17.4733
E. COLI	E. coli amoxicillin/clavulanic acid	-5.88801
E. COLI	E. coli amoxicillin/clavulanic acid	-1.79499
E. COLI	E. coli carbapenems	NA
E. COLI	E. coli carbapenems	0
E. COLI	E. coli carbapenems	0
E. COLI	E. coli carbapenems	0
E. COLI	E. coli carbapenems	0
E. COLI	E. coli carbapenems	0
E. COLI	E. coli ciprofloxacin	NA
E. COLI	E. coli ciprofloxacin	3.4174
E. COLI	E. coli ciprofloxacin	0.108831
E. COLI	E. coli ciprofloxacin	-3.23383
E. COLI	E. coli ciprofloxacin	6.58915
E. COLI	E. coli ciprofloxacin	-7.72183
E. COLI	E. coli gentamicin	NA
E. COLI	E. coli gentamicin	-1.87601
E. COLI	E. coli gentamicin	-0.861822
E. COLI	E. coli gentamicin	-0.528961
E. COLI	E. coli gentamicin	1.91608
E. COLI	E. coli gentamicin	-4.26932
E. COLI	E. coli piperacillin/tazobactam	NA
E. COLI	E. coli piperacillin/tazobactam	0.584056
E. COLI	E. coli piperacillin/tazobactam	-5.20833
KLEBSIELLA SP.	Klebsiella sp. 3rd generation cephalosporins	NA
KLEBSIELLA SP.	Klebsiella sp. 3rd generation cephalosporins	-5.56117
KLEBSIELLA SP.	Klebsiella sp. 3rd generation cephalosporins	3.9778
KLEBSIELLA SP.	Klebsiella sp. 3rd generation cephalosporins	0.625782
KLEBSIELLA SP.	Klebsiella sp. 3rd generation cephalosporins	3.92157
KLEBSIELLA SP.	Klebsiella sp. amoxicillin/clavulanic acid	NA
KLEBSIELLA SP.	Klebsiella sp. amoxicillin/clavulanic acid	-9.91141
KLEBSIELLA SP.	Klebsiella sp. amoxicillin/clavulanic acid	11.9818
KLEBSIELLA SP.	Klebsiella sp. amoxicillin/clavulanic acid	1.73913
KLEBSIELLA SP.	Klebsiella sp. amoxicillin/clavulanic acid	1.37255
KLEBSIELLA SP.	Klebsiella sp. carbapenems	NA
KLEBSIELLA SP.	Klebsiella sp. carbapenems	0
KLEBSIELLA SP.	Klebsiella sp. carbapenems	0
KLEBSIELLA SP.	Klebsiella sp. carbapenems	0
KLEBSIELLA SP.	Klebsiella sp. carbapenems	0
KLEBSIELLA SP.	Klebsiella sp. ciprofloxacin	NA
KLEBSIELLA SP.	Klebsiella sp. ciprofloxacin	-18.5493
KLEBSIELLA SP.	Klebsiella sp. ciprofloxacin	8.25735
KLEBSIELLA SP.	Klebsiella sp. ciprofloxacin	1.12641
KLEBSIELLA SP.	Klebsiella sp. ciprofloxacin	4.56182
KLEBSIELLA SP.	Klebsiella sp. gentamicin	NA
KLEBSIELLA SP.	Klebsiella sp. gentamicin	-11.9048
KLEBSIELLA SP.	Klebsiella sp. gentamicin	11.1111
KLEBSIELLA SP.	Klebsiella sp. gentamicin	-3.26797
KLEBSIELLA SP.	Klebsiella sp. gentamicin	2.15686
KLEBSIELLA SP.	Klebsiella sp. piperacillin/tazobactam	NA
KLEBSIELLA SP.	Klebsiella sp. piperacillin/tazobactam	1.59884
MSSA	MSSA clindamycin	NA
MSSA	MSSA clindamycin	3.78788
MSSA	MSSA clindamycin	2.7972
MSSA	MSSA clindamycin	-3.19462
MSSA	MSSA clindamycin	1.2459
MSSA	MSSA clindamycin	4
MSSA	MSSA erythromycin	NA
MSSA	MSSA erythromycin	0.30722
MSSA	MSSA erythromycin	-1.40612
MSSA	MSSA erythromycin	-1.55528
MSSA	MSSA erythromycin	0.91425
MSSA	MSSA erythromycin	5.14129
MSSA	MSSA tetracycline	NA
MSSA	MSSA tetracycline	6.06061
MSSA	MSSA tetracycline	-3.42903
MSSA	MSSA tetracycline	-2.63158
MSSA	MSSA tetracycline	3.84615
MSSA	MSSA tetracycline	-1.76282
P. AERUGINOSA	P. aeruginosa carbapenems	NA
P. AERUGINOSA	P. aeruginosa carbapenems	-11.1111
P. AERUGINOSA	P. aeruginosa carbapenems	6.66667
P. AERUGINOSA	P. aeruginosa carbapenems	0
P. AERUGINOSA	P. aeruginosa carbapenems	-6.66667
P. AERUGINOSA	P. aeruginosa ceftazidime	NA
P. AERUGINOSA	P. aeruginosa ceftazidime	0
P. AERUGINOSA	P. aeruginosa ceftazidime	6.25
P. AERUGINOSA	P. aeruginosa ceftazidime	0.892857
P. AERUGINOSA	P. aeruginosa ceftazidime	5.35714
P. AERUGINOSA	P. aeruginosa ciprofloxacin	NA
P. AERUGINOSA	P. aeruginosa ciprofloxacin	14.8148
P. AERUGINOSA	P. aeruginosa ciprofloxacin	-14.8148
P. AERUGINOSA	P. aeruginosa ciprofloxacin	0
P. AERUGINOSA	P. aeruginosa ciprofloxacin	0
P. AERUGINOSA	P. aeruginosa gentamicin	NA
P. AERUGINOSA	P. aeruginosa gentamicin	4.34783
P. AERUGINOSA	P. aeruginosa gentamicin	1.90217
P. AERUGINOSA	P. aeruginosa gentamicin	-6.25
P. AERUGINOSA	P. aeruginosa gentamicin	0
P. AERUGINOSA	P. aeruginosa piperacillin/tazobactam	NA
P. AERUGINOSA	P. aeruginosa piperacillin/tazobactam	0
E. COLI	E. coli 3rd generation cephalosporins	NA
E. COLI	E. coli 3rd generation cephalosporins	1.01403
E. COLI	E. coli 3rd generation cephalosporins	1.75436
E. COLI	E. coli 3rd generation cephalosporins	4.70301
E. COLI	E. coli 3rd generation cephalosporins	-4.12383
E. COLI	E. coli 3rd generation cephalosporins	-4.11358
E. COLI	E. coli amoxicillin/clavulanic acid	NA
E. COLI	E. coli amoxicillin/clavulanic acid	11.7217
E. COLI	E. coli amoxicillin/clavulanic acid	-3.87546
E. COLI	E. coli amoxicillin/clavulanic acid	-7.59824
E. COLI	E. coli amoxicillin/clavulanic acid	-3.80003
E. COLI	E. coli amoxicillin/clavulanic acid	-0.845364
E. COLI	E. coli carbapenems	NA
E. COLI	E. coli carbapenems	0.42735
E. COLI	E. coli carbapenems	-0.188687
E. COLI	E. coli carbapenems	-0.238663
E. COLI	E. coli carbapenems	0.302115
E. COLI	E. coli carbapenems	-0.0527382
E. COLI	E. coli ciprofloxacin	NA
E. COLI	E. coli ciprofloxacin	4.23262
E. COLI	E. coli ciprofloxacin	1.44167
E. COLI	E. coli ciprofloxacin	-5.3764
E. COLI	E. coli ciprofloxacin	0.372794
E. COLI	E. coli ciprofloxacin	-2.19809
E. COLI	E. coli gentamicin	NA
E. COLI	E. coli gentamicin	1.90673
E. COLI	E. coli gentamicin	2.47442
E. COLI	E. coli gentamicin	-3.30255
E. COLI	E. coli gentamicin	2.61199
E. COLI	E. coli gentamicin	-2.56863
E. COLI	E. coli piperacillin/tazobactam	NA
E. COLI	E. coli piperacillin/tazobactam	6.28782
E. COLI	E. coli piperacillin/tazobactam	-2.05074
E. COLI	E. coli piperacillin/tazobactam	5.26898
E. COLI	E. coli piperacillin/tazobactam	-6.59111
E. COLI	E. coli piperacillin/tazobactam	4.4853
KLEBSIELLA SP.	Klebsiella sp. 3rd generation cephalosporins	NA
KLEBSIELLA SP.	Klebsiella sp. 3rd generation cephalosporins	6.09879
KLEBSIELLA SP.	Klebsiella sp. 3rd generation cephalosporins	-0.716846
KLEBSIELLA SP.	Klebsiella sp. 3rd generation cephalosporins	8.18713
KLEBSIELLA SP.	Klebsiella sp. 3rd generation cephalosporins	-15.711
KLEBSIELLA SP.	Klebsiella sp. amoxicillin/clavulanic acid	NA
KLEBSIELLA SP.	Klebsiella sp. amoxicillin/clavulanic acid	-1.47068
KLEBSIELLA SP.	Klebsiella sp. amoxicillin/clavulanic acid	-9.36897
KLEBSIELLA SP.	Klebsiella sp. amoxicillin/clavulanic acid	17.1651
KLEBSIELLA SP.	Klebsiella sp. amoxicillin/clavulanic acid	-22.5
KLEBSIELLA SP.	Klebsiella sp. carbapenems	NA
KLEBSIELLA SP.	Klebsiella sp. carbapenems	-2.38095
KLEBSIELLA SP.	Klebsiella sp. carbapenems	0.917431
KLEBSIELLA SP.	Klebsiella sp. carbapenems	-0.25518
KLEBSIELLA SP.	Klebsiella sp. carbapenems	-0.662252
KLEBSIELLA SP.	Klebsiella sp. ciprofloxacin	NA
KLEBSIELLA SP.	Klebsiella sp. ciprofloxacin	7.91507
KLEBSIELLA SP.	Klebsiella sp. ciprofloxacin	-5.7536
KLEBSIELLA SP.	Klebsiella sp. ciprofloxacin	6.46969
KLEBSIELLA SP.	Klebsiella sp. ciprofloxacin	-12.3948
KLEBSIELLA SP.	Klebsiella sp. gentamicin	NA
KLEBSIELLA SP.	Klebsiella sp. gentamicin	5.25631
KLEBSIELLA SP.	Klebsiella sp. gentamicin	-4.35882
KLEBSIELLA SP.	Klebsiella sp. gentamicin	2.69233
KLEBSIELLA SP.	Klebsiella sp. gentamicin	-6.57395
KLEBSIELLA SP.	Klebsiella sp. piperacillin/tazobactam	NA
KLEBSIELLA SP.	Klebsiella sp. piperacillin/tazobactam	3.19892
KLEBSIELLA SP.	Klebsiella sp. piperacillin/tazobactam	-7.5
KLEBSIELLA SP.	Klebsiella sp. piperacillin/tazobactam	12.4724
KLEBSIELLA SP.	Klebsiella sp. piperacillin/tazobactam	-12.9229
MSSA	MSSA clindamycin	NA
MSSA	MSSA clindamycin	-5.4023
MSSA	MSSA clindamycin	3.91026
MSSA	MSSA clindamycin	8.2265
MSSA	MSSA clindamycin	0.641026
MSSA	MSSA clindamycin	-0.396825
MSSA	MSSA erythromycin	NA
MSSA	MSSA erythromycin	-2.20713
MSSA	MSSA erythromycin	4.24347
MSSA	MSSA erythromycin	10.0547
MSSA	MSSA erythromycin	-4.42801
MSSA	MSSA erythromycin	-0.544267
MSSA	MSSA tetracycline	NA
MSSA	MSSA tetracycline	-7.21003
MSSA	MSSA tetracycline	-1.3553
MSSA	MSSA tetracycline	3.62802
MSSA	MSSA tetracycline	-0.807137
MSSA	MSSA tetracycline	-1.83356
MSSA	MSSA vancomycin	NA
MSSA	MSSA vancomycin	0
MSSA	MSSA vancomycin	0
MSSA	MSSA vancomycin	0
MSSA	MSSA vancomycin	0
MSSA	MSSA vancomycin	0
P. AERUGINOSA	P. aeruginosa carbapenems	NA
P. AERUGINOSA	P. aeruginosa carbapenems	0
P. AERUGINOSA	P. aeruginosa carbapenems	3.92157
P. AERUGINOSA	P. aeruginosa carbapenems	-2.19743
P. AERUGINOSA	P. aeruginosa carbapenems	-1.72414
P. AERUGINOSA	P. aeruginosa ceftazidime	NA
P. AERUGINOSA	P. aeruginosa ceftazidime	0
P. AERUGINOSA	P. aeruginosa ceftazidime	3.92157
P. AERUGINOSA	P. aeruginosa ceftazidime	0.996464
P. AERUGINOSA	P. aeruginosa ceftazidime	-0.8364
P. AERUGINOSA	P. aeruginosa ciprofloxacin	NA
P. AERUGINOSA	P. aeruginosa ciprofloxacin	4.00458
P. AERUGINOSA	P. aeruginosa ciprofloxacin	-8.56553
P. AERUGINOSA	P. aeruginosa ciprofloxacin	-1.96078
P. AERUGINOSA	P. aeruginosa ciprofloxacin	2.04082
P. AERUGINOSA	P. aeruginosa gentamicin	NA
P. AERUGINOSA	P. aeruginosa gentamicin	0
P. AERUGINOSA	P. aeruginosa gentamicin	2
P. AERUGINOSA	P. aeruginosa gentamicin	-0.333333
P. AERUGINOSA	P. aeruginosa gentamicin	2.33333
P. AERUGINOSA	P. aeruginosa piperacillin/tazobactam	NA
P. AERUGINOSA	P. aeruginosa piperacillin/tazobactam	0
P. AERUGINOSA	P. aeruginosa piperacillin/tazobactam	4.16667
P. AERUGINOSA	P. aeruginosa piperacillin/tazobactam	0.751366
P. AERUGINOSA	P. aeruginosa piperacillin/tazobactam	-2.87722
E. COLI	E. coli 3rd generation cephalosporins	NA
E. COLI	E. coli 3rd generation cephalosporins	18.3908
E. COLI	E. coli 3rd generation cephalosporins	-12.9145
E. COLI	E. coli 3rd generation cephalosporins	-3.86256
E. COLI	E. coli 3rd generation cephalosporins	-6.37665
E. COLI	E. coli 3rd generation cephalosporins	-2.25281
E. COLI	E. coli amoxicillin/clavulanic acid	NA
E. COLI	E. coli amoxicillin/clavulanic acid	33.9708
E. COLI	E. coli amoxicillin/clavulanic acid	-9.94843
E. COLI	E. coli amoxicillin/clavulanic acid	-4.34471
E. COLI	E. coli amoxicillin/clavulanic acid	-8.78378
E. COLI	E. coli amoxicillin/clavulanic acid	-1.5528
E. COLI	E. coli carbapenems	NA
E. COLI	E. coli carbapenems	0
E. COLI	E. coli carbapenems	0
E. COLI	E. coli carbapenems	0
E. COLI	E. coli carbapenems	0
E. COLI	E. coli carbapenems	0
E. COLI	E. coli ciprofloxacin	NA
E. COLI	E. coli ciprofloxacin	7.55698
E. COLI	E. coli ciprofloxacin	-3.79969
E. COLI	E. coli ciprofloxacin	-2.89407
E. COLI	E. coli ciprofloxacin	-5.8578
E. COLI	E. coli ciprofloxacin	-3.97437
E. COLI	E. coli gentamicin	NA
E. COLI	E. coli gentamicin	21.1945
E. COLI	E. coli gentamicin	-16.7111
E. COLI	E. coli gentamicin	-5.57302
E. COLI	E. coli gentamicin	-3.68715
E. COLI	E. coli gentamicin	-0.413987
E. COLI	E. coli piperacillin/tazobactam	NA
E. COLI	E. coli piperacillin/tazobactam	20.5581
E. COLI	E. coli piperacillin/tazobactam	-16.9148
E. COLI	E. coli piperacillin/tazobactam	6.83048
E. COLI	E. coli piperacillin/tazobactam	-5.39353
E. COLI	E. coli piperacillin/tazobactam	3.4218
KLEBSIELLA SP.	Klebsiella sp. 3rd generation cephalosporins	NA
KLEBSIELLA SP.	Klebsiella sp. 3rd generation cephalosporins	0.174216
KLEBSIELLA SP.	Klebsiella sp. 3rd generation cephalosporins	0
KLEBSIELLA SP.	Klebsiella sp. 3rd generation cephalosporins	-3.23544
KLEBSIELLA SP.	Klebsiella sp. amoxicillin/clavulanic acid	NA
KLEBSIELLA SP.	Klebsiella sp. amoxicillin/clavulanic acid	-5.49451
KLEBSIELLA SP.	Klebsiella sp. amoxicillin/clavulanic acid	1.92308
KLEBSIELLA SP.	Klebsiella sp. amoxicillin/clavulanic acid	6.70732
KLEBSIELLA SP.	Klebsiella sp. amoxicillin/clavulanic acid	-14.316
KLEBSIELLA SP.	Klebsiella sp. carbapenems	NA
KLEBSIELLA SP.	Klebsiella sp. carbapenems	0
KLEBSIELLA SP.	Klebsiella sp. carbapenems	0
KLEBSIELLA SP.	Klebsiella sp. carbapenems	0
KLEBSIELLA SP.	Klebsiella sp. ciprofloxacin	NA
KLEBSIELLA SP.	Klebsiella sp. ciprofloxacin	-17.2065
KLEBSIELLA SP.	Klebsiella sp. ciprofloxacin	-1.4652
KLEBSIELLA SP.	Klebsiella sp. ciprofloxacin	2.61905
KLEBSIELLA SP.	Klebsiella sp. ciprofloxacin	-0.652174
KLEBSIELLA SP.	Klebsiella sp. gentamicin	NA
KLEBSIELLA SP.	Klebsiella sp. gentamicin	0.915751
KLEBSIELLA SP.	Klebsiella sp. gentamicin	-2.1978
KLEBSIELLA SP.	Klebsiella sp. gentamicin	1.60256
KLEBSIELLA SP.	Klebsiella sp. piperacillin/tazobactam	NA
KLEBSIELLA SP.	Klebsiella sp. piperacillin/tazobactam	-15.8654
KLEBSIELLA SP.	Klebsiella sp. piperacillin/tazobactam	4.12758
KLEBSIELLA SP.	Klebsiella sp. piperacillin/tazobactam	3.56473
KLEBSIELLA SP.	Klebsiella sp. piperacillin/tazobactam	-14.3813
MSSA	MSSA clindamycin	NA
MSSA	MSSA clindamycin	3.14309
MSSA	MSSA clindamycin	0.082713
MSSA	MSSA clindamycin	5.04549
MSSA	MSSA clindamycin	2.05128
MSSA	MSSA erythromycin	NA
MSSA	MSSA erythromycin	8.03571
MSSA	MSSA erythromycin	0.714286
MSSA	MSSA erythromycin	-2.5
MSSA	MSSA erythromycin	7.5
MSSA	MSSA erythromycin	0.930233
MSSA	MSSA tetracycline	NA
MSSA	MSSA tetracycline	4.24403
MSSA	MSSA tetracycline	-4.75113
MSSA	MSSA tetracycline	-2.94118
MSSA	MSSA tetracycline	0
MSSA	MSSA vancomycin	NA
MSSA	MSSA vancomycin	0
MSSA	MSSA vancomycin	0
MSSA	MSSA vancomycin	0
MSSA	MSSA vancomycin	0
P. AERUGINOSA	P. aeruginosa carbapenems	NA
P. AERUGINOSA	P. aeruginosa ceftazidime	NA
P. AERUGINOSA	P. aeruginosa ciprofloxacin	NA
P. AERUGINOSA	P. aeruginosa ciprofloxacin	0
P. AERUGINOSA	P. aeruginosa gentamicin	NA
P. AERUGINOSA	P. aeruginosa piperacillin/tazobactam	NA
E. COLI	E. coli 3rd generation cephalosporins	NA
E. COLI	E. coli 3rd generation cephalosporins	15.2418
E. COLI	E. coli 3rd generation cephalosporins	1.33739
E. COLI	E. coli 3rd generation cephalosporins	-0.32462
E. COLI	E. coli 3rd generation cephalosporins	4.38797
E. COLI	E. coli 3rd generation cephalosporins	-1.13987
E. COLI	E. coli amoxicillin/clavulanic acid	NA
E. COLI	E. coli amoxicillin/clavulanic acid	-0.109125
E. COLI	E. coli amoxicillin/clavulanic acid	-1.99632
E. COLI	E. coli amoxicillin/clavulanic acid	-4.0557
E. COLI	E. coli amoxicillin/clavulanic acid	13.5818
E. COLI	E. coli amoxicillin/clavulanic acid	-4.23265
E. COLI	E. coli carbapenems	NA
E. COLI	E. coli carbapenems	0.540356
E. COLI	E. coli carbapenems	-0.811359
E. COLI	E. coli carbapenems	0
E. COLI	E. coli carbapenems	0.56391
E. COLI	E. coli carbapenems	0.239303
E. COLI	E. coli ciprofloxacin	NA
E. COLI	E. coli ciprofloxacin	-0.936639
E. COLI	E. coli ciprofloxacin	0.924889
E. COLI	E. coli ciprofloxacin	-0.556338
E. COLI	E. coli ciprofloxacin	3.04532
E. COLI	E. coli ciprofloxacin	-6.42675
E. COLI	E. coli gentamicin	NA
E. COLI	E. coli gentamicin	0.241615
E. COLI	E. coli gentamicin	-1.85201
E. COLI	E. coli gentamicin	0.486258
E. COLI	E. coli gentamicin	-2.76845
E. COLI	E. coli gentamicin	-0.233176
E. COLI	E. coli piperacillin/tazobactam	NA
E. COLI	E. coli piperacillin/tazobactam	1.11071
E. COLI	E. coli piperacillin/tazobactam	-2.51901
E. COLI	E. coli piperacillin/tazobactam	-1.87463
E. COLI	E. coli piperacillin/tazobactam	3.83744
E. COLI	E. coli piperacillin/tazobactam	2.46211
KLEBSIELLA SP.	Klebsiella sp. 3rd generation cephalosporins	NA
KLEBSIELLA SP.	Klebsiella sp. 3rd generation cephalosporins	9.65723
KLEBSIELLA SP.	Klebsiella sp. 3rd generation cephalosporins	-3.45905
KLEBSIELLA SP.	Klebsiella sp. 3rd generation cephalosporins	-0.711993
KLEBSIELLA SP.	Klebsiella sp. 3rd generation cephalosporins	-0.299935
KLEBSIELLA SP.	Klebsiella sp. amoxicillin/clavulanic acid	NA
KLEBSIELLA SP.	Klebsiella sp. amoxicillin/clavulanic acid	0.755452
KLEBSIELLA SP.	Klebsiella sp. amoxicillin/clavulanic acid	0.321396
KLEBSIELLA SP.	Klebsiella sp. amoxicillin/clavulanic acid	10.4238
KLEBSIELLA SP.	Klebsiella sp. amoxicillin/clavulanic acid	-0.97184
KLEBSIELLA SP.	Klebsiella sp. carbapenems	NA
KLEBSIELLA SP.	Klebsiella sp. carbapenems	-0.117712
KLEBSIELLA SP.	Klebsiella sp. carbapenems	0.140299
KLEBSIELLA SP.	Klebsiella sp. carbapenems	-0.0460446
KLEBSIELLA SP.	Klebsiella sp. carbapenems	0.989903
KLEBSIELLA SP.	Klebsiella sp. ciprofloxacin	NA
KLEBSIELLA SP.	Klebsiella sp. ciprofloxacin	9.91279
KLEBSIELLA SP.	Klebsiella sp. ciprofloxacin	0.541398
KLEBSIELLA SP.	Klebsiella sp. ciprofloxacin	3.92454
KLEBSIELLA SP.	Klebsiella sp. ciprofloxacin	-8.53844
KLEBSIELLA SP.	Klebsiella sp. gentamicin	NA
KLEBSIELLA SP.	Klebsiella sp. gentamicin	5.71381
KLEBSIELLA SP.	Klebsiella sp. gentamicin	-2.10734
KLEBSIELLA SP.	Klebsiella sp. gentamicin	-2.11684
KLEBSIELLA SP.	Klebsiella sp. gentamicin	-0.459738
KLEBSIELLA SP.	Klebsiella sp. piperacillin/tazobactam	NA
KLEBSIELLA SP.	Klebsiella sp. piperacillin/tazobactam	-0.725478
KLEBSIELLA SP.	Klebsiella sp. piperacillin/tazobactam	1.63839
KLEBSIELLA SP.	Klebsiella sp. piperacillin/tazobactam	11.2209
KLEBSIELLA SP.	Klebsiella sp. piperacillin/tazobactam	3.76188
MSSA	MSSA clindamycin	NA
MSSA	MSSA clindamycin	-1.5046
MSSA	MSSA clindamycin	-1.88303
MSSA	MSSA clindamycin	4.8885
MSSA	MSSA clindamycin	0.359364
MSSA	MSSA clindamycin	-4.24176
MSSA	MSSA erythromycin	NA
MSSA	MSSA erythromycin	-2.40983
MSSA	MSSA erythromycin	-2.04298
MSSA	MSSA erythromycin	3.18584
MSSA	MSSA erythromycin	1.78218
MSSA	MSSA erythromycin	-1.17612
MSSA	MSSA tetracycline	NA
MSSA	MSSA tetracycline	0.389984
MSSA	MSSA tetracycline	0.949302
MSSA	MSSA tetracycline	-4.66391
MSSA	MSSA tetracycline	4.40312
MSSA	MSSA tetracycline	4.3428
MSSA	MSSA vancomycin	NA
MSSA	MSSA vancomycin	0
MSSA	MSSA vancomycin	0
MSSA	MSSA vancomycin	0
MSSA	MSSA vancomycin	0
MSSA	MSSA vancomycin	0
P. AERUGINOSA	P. aeruginosa carbapenems	NA
P. AERUGINOSA	P. aeruginosa carbapenems	0.21164
P. AERUGINOSA	P. aeruginosa carbapenems	3.61691
P. AERUGINOSA	P. aeruginosa carbapenems	1.49132
P. AERUGINOSA	P. aeruginosa carbapenems	3.71108
P. AERUGINOSA	P. aeruginosa ceftazidime	NA
P. AERUGINOSA	P. aeruginosa ceftazidime	-5.99548
P. AERUGINOSA	P. aeruginosa ceftazidime	3.21953
P. AERUGINOSA	P. aeruginosa ceftazidime	-4.40161
P. AERUGINOSA	P. aeruginosa ceftazidime	2.26216
P. AERUGINOSA	P. aeruginosa ciprofloxacin	NA
P. AERUGINOSA	P. aeruginosa ciprofloxacin	-4.48347
P. AERUGINOSA	P. aeruginosa ciprofloxacin	6.41314
P. AERUGINOSA	P. aeruginosa ciprofloxacin	-3.10676
P. AERUGINOSA	P. aeruginosa ciprofloxacin	1.33216
P. AERUGINOSA	P. aeruginosa gentamicin	NA
P. AERUGINOSA	P. aeruginosa gentamicin	-2.85891
P. AERUGINOSA	P. aeruginosa gentamicin	2.05009
P. AERUGINOSA	P. aeruginosa gentamicin	-2.75599
P. AERUGINOSA	P. aeruginosa gentamicin	0.925926
P. AERUGINOSA	P. aeruginosa piperacillin/tazobactam	NA
P. AERUGINOSA	P. aeruginosa piperacillin/tazobactam	-1.75682
P. AERUGINOSA	P. aeruginosa piperacillin/tazobactam	1.53534
P. AERUGINOSA	P. aeruginosa piperacillin/tazobactam	-4.71517
P. AERUGINOSA	P. aeruginosa piperacillin/tazobactam	7.91284
E. COLI	E. coli 3rd generation cephalosporins	NA
E. COLI	E. coli 3rd generation cephalosporins	-2.70467
E. COLI	E. coli 3rd generation cephalosporins	-0.44246
E. COLI	E. coli 3rd generation cephalosporins	0.0879292
E. COLI	E. coli 3rd generation cephalosporins	1.5102
E. COLI	E. coli 3rd generation cephalosporins	-5.67139
E. COLI	E. coli amoxicillin/clavulanic acid	NA
E. COLI	E. coli amoxicillin/clavulanic acid	-9.40435
E. COLI	E. coli amoxicillin/clavulanic acid	7.2002
E. COLI	E. coli amoxicillin/clavulanic acid	-6.7613
E. COLI	E. coli amoxicillin/clavulanic acid	4.12979
E. COLI	E. coli amoxicillin/clavulanic acid	3.19472
E. COLI	E. coli carbapenems	NA
E. COLI	E. coli carbapenems	0
E. COLI	E. coli carbapenems	0
E. COLI	E. coli carbapenems	0
E. COLI	E. coli carbapenems	0
E. COLI	E. coli carbapenems	0.380228
E. COLI	E. coli ciprofloxacin	NA
E. COLI	E. coli ciprofloxacin	-6.0519
E. COLI	E. coli ciprofloxacin	1.85744
E. COLI	E. coli ciprofloxacin	4.06838
E. COLI	E. coli ciprofloxacin	2.14103
E. COLI	E. coli ciprofloxacin	-8.19257
E. COLI	E. coli gentamicin	NA
E. COLI	E. coli gentamicin	-4.23642
E. COLI	E. coli gentamicin	3.75894
E. COLI	E. coli gentamicin	-0.420797
E. COLI	E. coli gentamicin	4.81961
E. COLI	E. coli gentamicin	-4.77046
E. COLI	E. coli piperacillin/tazobactam	NA
E. COLI	E. coli piperacillin/tazobactam	-2.68082
E. COLI	E. coli piperacillin/tazobactam	-1.67738
E. COLI	E. coli piperacillin/tazobactam	-4.41388
E. COLI	E. coli piperacillin/tazobactam	-3.09647
E. COLI	E. coli piperacillin/tazobactam	2.91453
KLEBSIELLA SP.	Klebsiella sp. 3rd generation cephalosporins	NA
KLEBSIELLA SP.	Klebsiella sp. 3rd generation cephalosporins	-0.910076
KLEBSIELLA SP.	Klebsiella sp. 3rd generation cephalosporins	-1.42542
KLEBSIELLA SP.	Klebsiella sp. 3rd generation cephalosporins	6.23293
KLEBSIELLA SP.	Klebsiella sp. 3rd generation cephalosporins	-4.32184
KLEBSIELLA SP.	Klebsiella sp. amoxicillin/clavulanic acid	NA
KLEBSIELLA SP.	Klebsiella sp. amoxicillin/clavulanic acid	-9.09721
KLEBSIELLA SP.	Klebsiella sp. amoxicillin/clavulanic acid	5.75704
KLEBSIELLA SP.	Klebsiella sp. amoxicillin/clavulanic acid	9.83108
KLEBSIELLA SP.	Klebsiella sp. amoxicillin/clavulanic acid	-3.49487
KLEBSIELLA SP.	Klebsiella sp. carbapenems	NA
KLEBSIELLA SP.	Klebsiella sp. carbapenems	1.38889
KLEBSIELLA SP.	Klebsiella sp. carbapenems	-1.38889
KLEBSIELLA SP.	Klebsiella sp. carbapenems	0
KLEBSIELLA SP.	Klebsiella sp. carbapenems	0
KLEBSIELLA SP.	Klebsiella sp. ciprofloxacin	NA
KLEBSIELLA SP.	Klebsiella sp. ciprofloxacin	1.26292
KLEBSIELLA SP.	Klebsiella sp. ciprofloxacin	0.800874
KLEBSIELLA SP.	Klebsiella sp. ciprofloxacin	-0.422764
KLEBSIELLA SP.	Klebsiella sp. ciprofloxacin	-4.16092
KLEBSIELLA SP.	Klebsiella sp. gentamicin	NA
KLEBSIELLA SP.	Klebsiella sp. gentamicin	5.4337
KLEBSIELLA SP.	Klebsiella sp. gentamicin	-3.94548
KLEBSIELLA SP.	Klebsiella sp. gentamicin	3.12195
KLEBSIELLA SP.	Klebsiella sp. gentamicin	-4.61017
KLEBSIELLA SP.	Klebsiella sp. piperacillin/tazobactam	NA
KLEBSIELLA SP.	Klebsiella sp. piperacillin/tazobactam	-10.6592
KLEBSIELLA SP.	Klebsiella sp. piperacillin/tazobactam	11.3043
KLEBSIELLA SP.	Klebsiella sp. piperacillin/tazobactam	-0.263158
KLEBSIELLA SP.	Klebsiella sp. piperacillin/tazobactam	0.952813
MSSA	MSSA clarithromycin	NA
MSSA	MSSA clarithromycin	-0.396825
MSSA	MSSA clarithromycin	9.28571
MSSA	MSSA clarithromycin	6.92308
MSSA	MSSA clarithromycin	-0.83612
MSSA	MSSA clarithromycin	-4.65839
MSSA	MSSA clindamycin	NA
MSSA	MSSA clindamycin	7.24138
MSSA	MSSA clindamycin	-6.98497
MSSA	MSSA clindamycin	0.0884173
MSSA	MSSA clindamycin	5.56426
MSSA	MSSA clindamycin	12.9371
MSSA	MSSA erythromycin	NA
MSSA	MSSA erythromycin	-3.93996
MSSA	MSSA erythromycin	0.522317
MSSA	MSSA erythromycin	0.485009
MSSA	MSSA erythromycin	1.50104
MSSA	MSSA erythromycin	9.51087
MSSA	MSSA tetracycline	NA
MSSA	MSSA tetracycline	1.52057
MSSA	MSSA tetracycline	-2.61159
MSSA	MSSA tetracycline	-0.0297486
MSSA	MSSA tetracycline	5.93804
MSSA	MSSA tetracycline	2.23214
MSSA	MSSA vancomycin	NA
MSSA	MSSA vancomycin	0
MSSA	MSSA vancomycin	0
MSSA	MSSA vancomycin	0
MSSA	MSSA vancomycin	0
MSSA	MSSA vancomycin	0
P. AERUGINOSA	P. aeruginosa carbapenems	NA
P. AERUGINOSA	P. aeruginosa carbapenems	-6.66667
P. AERUGINOSA	P. aeruginosa carbapenems	10.7143
P. AERUGINOSA	P. aeruginosa carbapenems	-10.7143
P. AERUGINOSA	P. aeruginosa carbapenems	3.7037
P. AERUGINOSA	P. aeruginosa ceftazidime	NA
P. AERUGINOSA	P. aeruginosa ceftazidime	10.1075
P. AERUGINOSA	P. aeruginosa ceftazidime	-9.48718
P. AERUGINOSA	P. aeruginosa ceftazidime	-3.84615
P. AERUGINOSA	P. aeruginosa ceftazidime	7.14286
P. AERUGINOSA	P. aeruginosa ciprofloxacin	NA
P. AERUGINOSA	P. aeruginosa ciprofloxacin	9.375
P. AERUGINOSA	P. aeruginosa ciprofloxacin	4.91071
P. AERUGINOSA	P. aeruginosa ciprofloxacin	1.50376
P. AERUGINOSA	P. aeruginosa ciprofloxacin	-8.38207
P. AERUGINOSA	P. aeruginosa gentamicin	NA
P. AERUGINOSA	P. aeruginosa gentamicin	3.44828
P. AERUGINOSA	P. aeruginosa gentamicin	3.44828
P. AERUGINOSA	P. aeruginosa gentamicin	-1.341
P. AERUGINOSA	P. aeruginosa gentamicin	-5.55556
P. AERUGINOSA	P. aeruginosa piperacillin/tazobactam	NA
P. AERUGINOSA	P. aeruginosa piperacillin/tazobactam	-2.88018
P. AERUGINOSA	P. aeruginosa piperacillin/tazobactam	-0.123153
P. AERUGINOSA	P. aeruginosa piperacillin/tazobactam	-3.44828
P. AERUGINOSA	P. aeruginosa piperacillin/tazobactam	3.57143
E. COLI	E. coli 3rd generation cephalosporins	NA
E. COLI	E. coli 3rd generation cephalosporins	-0.694444
E. COLI	E. coli 3rd generation cephalosporins	0.039968
E. COLI	E. coli 3rd generation cephalosporins	-2.41322
E. COLI	E. coli 3rd generation cephalosporins	4.03747
E. COLI	E. coli 3rd generation cephalosporins	-1.66422
E. COLI	E. coli amoxicillin/clavulanic acid	NA
E. COLI	E. coli amoxicillin/clavulanic acid	-12.3486
E. COLI	E. coli amoxicillin/clavulanic acid	14.534
E. COLI	E. coli amoxicillin/clavulanic acid	-24.1793
E. COLI	E. coli amoxicillin/clavulanic acid	-5.75035
E. COLI	E. coli amoxicillin/clavulanic acid	-8.86225
E. COLI	E. coli carbapenems	NA
E. COLI	E. coli carbapenems	0
E. COLI	E. coli carbapenems	0
E. COLI	E. coli carbapenems	0
E. COLI	E. coli carbapenems	0
E. COLI	E. coli carbapenems	0
E. COLI	E. coli ciprofloxacin	NA
E. COLI	E. coli ciprofloxacin	-3.1634
E. COLI	E. coli ciprofloxacin	-1.40977
E. COLI	E. coli ciprofloxacin	1.09223
E. COLI	E. coli ciprofloxacin	-3.9006
E. COLI	E. coli ciprofloxacin	-0.47504
E. COLI	E. coli gentamicin	NA
E. COLI	E. coli gentamicin	-4.79783
E. COLI	E. coli gentamicin	2.27328
E. COLI	E. coli gentamicin	0.426649
E. COLI	E. coli gentamicin	0.516078
E. COLI	E. coli gentamicin	0.625571
E. COLI	E. coli piperacillin/tazobactam	NA
E. COLI	E. coli piperacillin/tazobactam	1.00539
E. COLI	E. coli piperacillin/tazobactam	1.65957
E. COLI	E. coli piperacillin/tazobactam	-0.653313
E. COLI	E. coli piperacillin/tazobactam	-3.30996
E. COLI	E. coli piperacillin/tazobactam	1.52979
KLEBSIELLA SP.	Klebsiella sp. 3rd generation cephalosporins	NA
KLEBSIELLA SP.	Klebsiella sp. 3rd generation cephalosporins	-4.47761
KLEBSIELLA SP.	Klebsiella sp. 3rd generation cephalosporins	0.988018
KLEBSIELLA SP.	Klebsiella sp. 3rd generation cephalosporins	1.99706
KLEBSIELLA SP.	Klebsiella sp. 3rd generation cephalosporins	-1.80579
KLEBSIELLA SP.	Klebsiella sp. amoxicillin/clavulanic acid	NA
KLEBSIELLA SP.	Klebsiella sp. amoxicillin/clavulanic acid	-4.07197
KLEBSIELLA SP.	Klebsiella sp. amoxicillin/clavulanic acid	-4.35739
KLEBSIELLA SP.	Klebsiella sp. amoxicillin/clavulanic acid	7.85004
KLEBSIELLA SP.	Klebsiella sp. amoxicillin/clavulanic acid	-6.77197
KLEBSIELLA SP.	Klebsiella sp. carbapenems	NA
KLEBSIELLA SP.	Klebsiella sp. carbapenems	0
KLEBSIELLA SP.	Klebsiella sp. carbapenems	0
KLEBSIELLA SP.	Klebsiella sp. carbapenems	0
KLEBSIELLA SP.	Klebsiella sp. carbapenems	0
KLEBSIELLA SP.	Klebsiella sp. ciprofloxacin	NA
KLEBSIELLA SP.	Klebsiella sp. ciprofloxacin	1.51515
KLEBSIELLA SP.	Klebsiella sp. ciprofloxacin	-0.34632
KLEBSIELLA SP.	Klebsiella sp. ciprofloxacin	1.7484
KLEBSIELLA SP.	Klebsiella sp. ciprofloxacin	-4.99355
KLEBSIELLA SP.	Klebsiella sp. gentamicin	NA
KLEBSIELLA SP.	Klebsiella sp. gentamicin	-1.60428
KLEBSIELLA SP.	Klebsiella sp. gentamicin	2.53828
KLEBSIELLA SP.	Klebsiella sp. gentamicin	-2.53828
KLEBSIELLA SP.	Klebsiella sp. gentamicin	3.30882
KLEBSIELLA SP.	Klebsiella sp. piperacillin/tazobactam	NA
KLEBSIELLA SP.	Klebsiella sp. piperacillin/tazobactam	-4.54346
KLEBSIELLA SP.	Klebsiella sp. piperacillin/tazobactam	5.44739
KLEBSIELLA SP.	Klebsiella sp. piperacillin/tazobactam	-3.88901
KLEBSIELLA SP.	Klebsiella sp. piperacillin/tazobactam	5.27985
MSSA	MSSA clindamycin	NA
MSSA	MSSA clindamycin	-3.84808
MSSA	MSSA clindamycin	-2.9454
MSSA	MSSA clindamycin	10.8929
MSSA	MSSA clindamycin	1.69772
MSSA	MSSA clindamycin	-8.12629
MSSA	MSSA erythromycin	NA
MSSA	MSSA erythromycin	-10.4838
MSSA	MSSA erythromycin	-1.49425
MSSA	MSSA erythromycin	8.57143
MSSA	MSSA erythromycin	0.269151
MSSA	MSSA erythromycin	-7.21267
MSSA	MSSA tetracycline	NA
MSSA	MSSA tetracycline	-2.95753
MSSA	MSSA tetracycline	-2.08706
MSSA	MSSA tetracycline	-2.5641
MSSA	MSSA tetracycline	5.97015
MSSA	MSSA tetracycline	-3.53112
MSSA	MSSA vancomycin	NA
MSSA	MSSA vancomycin	0
MSSA	MSSA vancomycin	0
P. AERUGINOSA	P. aeruginosa carbapenems	NA
P. AERUGINOSA	P. aeruginosa carbapenems	0
P. AERUGINOSA	P. aeruginosa carbapenems	13.3333
P. AERUGINOSA	P. aeruginosa carbapenems	-13.3333
P. AERUGINOSA	P. aeruginosa carbapenems	5.26316
P. AERUGINOSA	P. aeruginosa ceftazidime	NA
P. AERUGINOSA	P. aeruginosa ceftazidime	3.75
P. AERUGINOSA	P. aeruginosa ceftazidime	8.75
P. AERUGINOSA	P. aeruginosa ceftazidime	-18.75
P. AERUGINOSA	P. aeruginosa ceftazidime	5.26316
P. AERUGINOSA	P. aeruginosa ciprofloxacin	NA
P. AERUGINOSA	P. aeruginosa ciprofloxacin	0
P. AERUGINOSA	P. aeruginosa ciprofloxacin	0
P. AERUGINOSA	P. aeruginosa ciprofloxacin	0
P. AERUGINOSA	P. aeruginosa ciprofloxacin	0
P. AERUGINOSA	P. aeruginosa gentamicin	NA
P. AERUGINOSA	P. aeruginosa gentamicin	0
P. AERUGINOSA	P. aeruginosa gentamicin	0
P. AERUGINOSA	P. aeruginosa piperacillin/tazobactam	NA
P. AERUGINOSA	P. aeruginosa piperacillin/tazobactam	4.64396
P. AERUGINOSA	P. aeruginosa piperacillin/tazobactam	1.97368
P. AERUGINOSA	P. aeruginosa piperacillin/tazobactam	-6.25
P. AERUGINOSA	P. aeruginosa piperacillin/tazobactam	4.27632
E. COLI	E. coli 3rd generation cephalosporins	NA
E. COLI	E. coli 3rd generation cephalosporins	-3.43066
E. COLI	E. coli 3rd generation cephalosporins	2.02441
E. COLI	E. coli 3rd generation cephalosporins	1.72015
E. COLI	E. coli 3rd generation cephalosporins	-5.05074
E. COLI	E. coli 3rd generation cephalosporins	7.97214
E. COLI	E. coli amoxicillin/clavulanic acid	NA
E. COLI	E. coli amoxicillin/clavulanic acid	1.47487
E. COLI	E. coli amoxicillin/clavulanic acid	3.73383
E. COLI	E. coli amoxicillin/clavulanic acid	-11.0703
E. COLI	E. coli amoxicillin/clavulanic acid	-4.08287
E. COLI	E. coli amoxicillin/clavulanic acid	10.1928
E. COLI	E. coli carbapenems	NA
E. COLI	E. coli carbapenems	-0.355872
E. COLI	E. coli carbapenems	0
E. COLI	E. coli carbapenems	0
E. COLI	E. coli carbapenems	0
E. COLI	E. coli carbapenems	0
E. COLI	E. coli ciprofloxacin	NA
E. COLI	E. coli ciprofloxacin	-4.91786
E. COLI	E. coli ciprofloxacin	3.2498
E. COLI	E. coli ciprofloxacin	1.08558
E. COLI	E. coli ciprofloxacin	-3.57805
E. COLI	E. coli ciprofloxacin	5.66116
E. COLI	E. coli gentamicin	NA
E. COLI	E. coli gentamicin	2.66651
E. COLI	E. coli gentamicin	-0.526007
E. COLI	E. coli gentamicin	2.37431
E. COLI	E. coli gentamicin	-4.96379
E. COLI	E. coli gentamicin	3.63261
E. COLI	E. coli piperacillin/tazobactam	NA
E. COLI	E. coli piperacillin/tazobactam	-1.03247
E. COLI	E. coli piperacillin/tazobactam	1.80225
E. COLI	E. coli piperacillin/tazobactam	-1.76184
E. COLI	E. coli piperacillin/tazobactam	0.935673
E. COLI	E. coli piperacillin/tazobactam	0.862206
KLEBSIELLA SP.	Klebsiella sp. 3rd generation cephalosporins	NA
KLEBSIELLA SP.	Klebsiella sp. 3rd generation cephalosporins	-3.84615
KLEBSIELLA SP.	Klebsiella sp. 3rd generation cephalosporins	4.23077
KLEBSIELLA SP.	Klebsiella sp. 3rd generation cephalosporins	-5.34884
KLEBSIELLA SP.	Klebsiella sp. 3rd generation cephalosporins	-2.01958
KLEBSIELLA SP.	Klebsiella sp. amoxicillin/clavulanic acid	NA
KLEBSIELLA SP.	Klebsiella sp. amoxicillin/clavulanic acid	-8.93246
KLEBSIELLA SP.	Klebsiella sp. amoxicillin/clavulanic acid	-0.151172
KLEBSIELLA SP.	Klebsiella sp. amoxicillin/clavulanic acid	-1.70068
KLEBSIELLA SP.	Klebsiella sp. amoxicillin/clavulanic acid	5.55556
KLEBSIELLA SP.	Klebsiella sp. carbapenems	NA
KLEBSIELLA SP.	Klebsiella sp. carbapenems	0
KLEBSIELLA SP.	Klebsiella sp. carbapenems	0
KLEBSIELLA SP.	Klebsiella sp. carbapenems	0
KLEBSIELLA SP.	Klebsiella sp. carbapenems	0
KLEBSIELLA SP.	Klebsiella sp. ciprofloxacin	NA
KLEBSIELLA SP.	Klebsiella sp. ciprofloxacin	5.69382
KLEBSIELLA SP.	Klebsiella sp. ciprofloxacin	-5.61538
KLEBSIELLA SP.	Klebsiella sp. ciprofloxacin	0.878049
KLEBSIELLA SP.	Klebsiella sp. ciprofloxacin	-2.24647
KLEBSIELLA SP.	Klebsiella sp. gentamicin	NA
KLEBSIELLA SP.	Klebsiella sp. gentamicin	-2.51177
KLEBSIELLA SP.	Klebsiella sp. gentamicin	-1.80995
KLEBSIELLA SP.	Klebsiella sp. gentamicin	-1.23119
KLEBSIELLA SP.	Klebsiella sp. gentamicin	3.24357
KLEBSIELLA SP.	Klebsiella sp. piperacillin/tazobactam	NA
KLEBSIELLA SP.	Klebsiella sp. piperacillin/tazobactam	-9.61538
KLEBSIELLA SP.	Klebsiella sp. piperacillin/tazobactam	7.69231
KLEBSIELLA SP.	Klebsiella sp. piperacillin/tazobactam	-4.3956
KLEBSIELLA SP.	Klebsiella sp. piperacillin/tazobactam	-4.44015
MSSA	MSSA clarithromycin	NA
MSSA	MSSA clarithromycin	9.73136
MSSA	MSSA clarithromycin	-3.98454
MSSA	MSSA clarithromycin	1.95792
MSSA	MSSA clarithromycin	4.85313
MSSA	MSSA clarithromycin	-2.03704
MSSA	MSSA clindamycin	NA
MSSA	MSSA clindamycin	5.84936
MSSA	MSSA clindamycin	-1.04167
MSSA	MSSA clindamycin	4.94186
MSSA	MSSA clindamycin	-0.540452
MSSA	MSSA clindamycin	2.08593
MSSA	MSSA erythromycin	NA
MSSA	MSSA erythromycin	9.32897
MSSA	MSSA erythromycin	-4.23058
MSSA	MSSA erythromycin	4.65116
MSSA	MSSA erythromycin	0.867999
MSSA	MSSA erythromycin	1.96041
MSSA	MSSA tetracycline	NA
MSSA	MSSA tetracycline	-4.53441
MSSA	MSSA tetracycline	2.46008
MSSA	MSSA tetracycline	1.35877
MSSA	MSSA tetracycline	-1.42119
MSSA	MSSA tetracycline	-3.02391
P. AERUGINOSA	P. aeruginosa carbapenems	NA
P. AERUGINOSA	P. aeruginosa ceftazidime	NA
P. AERUGINOSA	P. aeruginosa ciprofloxacin	NA
P. AERUGINOSA	P. aeruginosa gentamicin	NA
P. AERUGINOSA	P. aeruginosa piperacillin/tazobactam	NA
E. COLI	E. coli 3rd generation cephalosporins	NA
E. COLI	E. coli amoxicillin/clavulanic acid	NA
E. COLI	E. coli carbapenems	NA
E. COLI	E. coli ciprofloxacin	NA
E. COLI	E. coli gentamicin	NA
E. COLI	E. coli piperacillin/tazobactam	NA
MSSA	MSSA clarithromycin	NA
MSSA	MSSA clindamycin	NA
MSSA	MSSA tetracycline	NA
MSSA	MSSA vancomycin	NA
E. COLI	E. coli 3rd generation cephalosporins	NA
E. COLI	E. coli 3rd generation cephalosporins	1.91458
E. COLI	E. coli 3rd generation cephalosporins	1.42109
E. COLI	E. coli 3rd generation cephalosporins	0.373596
E. COLI	E. coli 3rd generation cephalosporins	-3.24618
E. COLI	E. coli 3rd generation cephalosporins	-2.13904
E. COLI	E. coli amoxicillin/clavulanic acid	NA
E. COLI	E. coli amoxicillin/clavulanic acid	-0.43956
E. COLI	E. coli amoxicillin/clavulanic acid	5.75206
E. COLI	E. coli amoxicillin/clavulanic acid	-5.41102
E. COLI	E. coli amoxicillin/clavulanic acid	2.48983
E. COLI	E. coli amoxicillin/clavulanic acid	-9.79462
E. COLI	E. coli carbapenems	NA
E. COLI	E. coli carbapenems	0
E. COLI	E. coli carbapenems	0
E. COLI	E. coli carbapenems	0.515464
E. COLI	E. coli carbapenems	0.0250766
E. COLI	E. coli carbapenems	-0.540541
E. COLI	E. coli ciprofloxacin	NA
E. COLI	E. coli ciprofloxacin	3.16159
E. COLI	E. coli ciprofloxacin	-3.50908
E. COLI	E. coli ciprofloxacin	-5.26475
E. COLI	E. coli ciprofloxacin	0.488021
E. COLI	E. coli ciprofloxacin	-1.55025
E. COLI	E. coli gentamicin	NA
E. COLI	E. coli gentamicin	-2.53921
E. COLI	E. coli gentamicin	5.66584
E. COLI	E. coli gentamicin	-3.90381
E. COLI	E. coli gentamicin	-2.48968
E. COLI	E. coli gentamicin	-1.57168
E. COLI	E. coli piperacillin/tazobactam	NA
E. COLI	E. coli piperacillin/tazobactam	3.13972
E. COLI	E. coli piperacillin/tazobactam	3.39992
E. COLI	E. coli piperacillin/tazobactam	-1.61281
E. COLI	E. coli piperacillin/tazobactam	-4.12824
E. COLI	E. coli piperacillin/tazobactam	-2.66096
KLEBSIELLA SP.	Klebsiella sp. 3rd generation cephalosporins	NA
KLEBSIELLA SP.	Klebsiella sp. 3rd generation cephalosporins	-5.15276
KLEBSIELLA SP.	Klebsiella sp. 3rd generation cephalosporins	8.81038
KLEBSIELLA SP.	Klebsiella sp. 3rd generation cephalosporins	2.16346
KLEBSIELLA SP.	Klebsiella sp. 3rd generation cephalosporins	-4.71591
KLEBSIELLA SP.	Klebsiella sp. amoxicillin/clavulanic acid	NA
KLEBSIELLA SP.	Klebsiella sp. amoxicillin/clavulanic acid	-20.4742
KLEBSIELLA SP.	Klebsiella sp. amoxicillin/clavulanic acid	16.2375
KLEBSIELLA SP.	Klebsiella sp. amoxicillin/clavulanic acid	0.595238
KLEBSIELLA SP.	Klebsiella sp. amoxicillin/clavulanic acid	3.4632
KLEBSIELLA SP.	Klebsiella sp. carbapenems	NA
KLEBSIELLA SP.	Klebsiella sp. carbapenems	0
KLEBSIELLA SP.	Klebsiella sp. carbapenems	0
KLEBSIELLA SP.	Klebsiella sp. carbapenems	0
KLEBSIELLA SP.	Klebsiella sp. carbapenems	0
KLEBSIELLA SP.	Klebsiella sp. ciprofloxacin	NA
KLEBSIELLA SP.	Klebsiella sp. ciprofloxacin	-3.24786
KLEBSIELLA SP.	Klebsiella sp. ciprofloxacin	6.66667
KLEBSIELLA SP.	Klebsiella sp. ciprofloxacin	-4.6595
KLEBSIELLA SP.	Klebsiella sp. ciprofloxacin	0.955795
KLEBSIELLA SP.	Klebsiella sp. gentamicin	NA
KLEBSIELLA SP.	Klebsiella sp. gentamicin	-8
KLEBSIELLA SP.	Klebsiella sp. gentamicin	7.27273
KLEBSIELLA SP.	Klebsiella sp. gentamicin	-2.58523
KLEBSIELLA SP.	Klebsiella sp. gentamicin	-2.83565
KLEBSIELLA SP.	Klebsiella sp. piperacillin/tazobactam	NA
KLEBSIELLA SP.	Klebsiella sp. piperacillin/tazobactam	-2.91667
KLEBSIELLA SP.	Klebsiella sp. piperacillin/tazobactam	7.04545
KLEBSIELLA SP.	Klebsiella sp. piperacillin/tazobactam	1.58358
KLEBSIELLA SP.	Klebsiella sp. piperacillin/tazobactam	3.10174
MSSA	MSSA clarithromycin	NA
MSSA	MSSA clarithromycin	9.74026
MSSA	MSSA clarithromycin	5.71429
MSSA	MSSA clarithromycin	-0.952381
MSSA	MSSA clarithromycin	2.49084
MSSA	MSSA clarithromycin	-9.87179
MSSA	MSSA clindamycin	NA
MSSA	MSSA clindamycin	8.96621
MSSA	MSSA clindamycin	6.35975
MSSA	MSSA clindamycin	-2.21121
MSSA	MSSA clindamycin	3.00954
MSSA	MSSA clindamycin	-7.73632
MSSA	MSSA erythromycin	NA
MSSA	MSSA erythromycin	6.18132
MSSA	MSSA erythromycin	7.50916
MSSA	MSSA erythromycin	1.29136
MSSA	MSSA erythromycin	-0.642013
MSSA	MSSA erythromycin	-7.83256
MSSA	MSSA tetracycline	NA
MSSA	MSSA tetracycline	3.7037
MSSA	MSSA tetracycline	-1.48148
MSSA	MSSA tetracycline	2.69581
MSSA	MSSA tetracycline	2.12422
MSSA	MSSA tetracycline	1.43232
MSSA	MSSA vancomycin	NA
MSSA	MSSA vancomycin	0
MSSA	MSSA vancomycin	0
MSSA	MSSA vancomycin	0
MSSA	MSSA vancomycin	0
MSSA	MSSA vancomycin	0
P. AERUGINOSA	P. aeruginosa carbapenems	NA
P. AERUGINOSA	P. aeruginosa carbapenems	6.66667
P. AERUGINOSA	P. aeruginosa carbapenems	1.02564
P. AERUGINOSA	P. aeruginosa carbapenems	-3.52564
P. AERUGINOSA	P. aeruginosa carbapenems	2.5
P. AERUGINOSA	P. aeruginosa ceftazidime	NA
P. AERUGINOSA	P. aeruginosa ceftazidime	0
P. AERUGINOSA	P. aeruginosa ceftazidime	3.7037
P. AERUGINOSA	P. aeruginosa ceftazidime	0.296296
P. AERUGINOSA	P. aeruginosa ceftazidime	3.14286
P. AERUGINOSA	P. aeruginosa ciprofloxacin	NA
P. AERUGINOSA	P. aeruginosa ciprofloxacin	5.88235
P. AERUGINOSA	P. aeruginosa ciprofloxacin	8.40336
P. AERUGINOSA	P. aeruginosa ciprofloxacin	-6.28571
P. AERUGINOSA	P. aeruginosa ciprofloxacin	-1.33333
P. AERUGINOSA	P. aeruginosa gentamicin	NA
P. AERUGINOSA	P. aeruginosa gentamicin	0
P. AERUGINOSA	P. aeruginosa gentamicin	7.14286
P. AERUGINOSA	P. aeruginosa gentamicin	4.85714
P. AERUGINOSA	P. aeruginosa piperacillin/tazobactam	NA
P. AERUGINOSA	P. aeruginosa piperacillin/tazobactam	1.70455
P. AERUGINOSA	P. aeruginosa piperacillin/tazobactam	-2.5463
P. AERUGINOSA	P. aeruginosa piperacillin/tazobactam	-3.7037
P. AERUGINOSA	P. aeruginosa piperacillin/tazobactam	7.14286
E. COLI	E. coli 3rd generation cephalosporins	NA
E. COLI	E. coli 3rd generation cephalosporins	-0.577898
E. COLI	E. coli 3rd generation cephalosporins	-0.512108
E. COLI	E. coli 3rd generation cephalosporins	1.12175
E. COLI	E. coli 3rd generation cephalosporins	2.88804
E. COLI	E. coli 3rd generation cephalosporins	-3.08716
E. COLI	E. coli amoxicillin/clavulanic acid	NA
E. COLI	E. coli amoxicillin/clavulanic acid	-0.464684
E. COLI	E. coli amoxicillin/clavulanic acid	15.6286
E. COLI	E. coli amoxicillin/clavulanic acid	5.52572
E. COLI	E. coli amoxicillin/clavulanic acid	1.85133
E. COLI	E. coli amoxicillin/clavulanic acid	-6.78627
E. COLI	E. coli carbapenems	NA
E. COLI	E. coli carbapenems	0
E. COLI	E. coli carbapenems	0
E. COLI	E. coli carbapenems	0.421941
E. COLI	E. coli carbapenems	-0.421941
E. COLI	E. coli carbapenems	0
E. COLI	E. coli ciprofloxacin	NA
E. COLI	E. coli ciprofloxacin	-3.94185
E. COLI	E. coli ciprofloxacin	-0.607702
E. COLI	E. coli ciprofloxacin	1.26437
E. COLI	E. coli ciprofloxacin	0.270286
E. COLI	E. coli ciprofloxacin	1.62758
E. COLI	E. coli gentamicin	NA
E. COLI	E. coli gentamicin	0.869353
E. COLI	E. coli gentamicin	-4.25824
E. COLI	E. coli gentamicin	2.75974
E. COLI	E. coli gentamicin	-0.0185122
E. COLI	E. coli gentamicin	-2.69334
E. COLI	E. coli piperacillin/tazobactam	NA
E. COLI	E. coli piperacillin/tazobactam	-4.51002
E. COLI	E. coli piperacillin/tazobactam	1.45387
E. COLI	E. coli piperacillin/tazobactam	-2.41662
E. COLI	E. coli piperacillin/tazobactam	0.777275
E. COLI	E. coli piperacillin/tazobactam	0.616295
KLEBSIELLA SP.	Klebsiella sp. 3rd generation cephalosporins	NA
KLEBSIELLA SP.	Klebsiella sp. 3rd generation cephalosporins	-4.14354
KLEBSIELLA SP.	Klebsiella sp. 3rd generation cephalosporins	3.11155
KLEBSIELLA SP.	Klebsiella sp. 3rd generation cephalosporins	-7.15903
KLEBSIELLA SP.	Klebsiella sp. 3rd generation cephalosporins	5.52995
KLEBSIELLA SP.	Klebsiella sp. amoxicillin/clavulanic acid	NA
KLEBSIELLA SP.	Klebsiella sp. amoxicillin/clavulanic acid	6.84615
KLEBSIELLA SP.	Klebsiella sp. amoxicillin/clavulanic acid	-8.09144
KLEBSIELLA SP.	Klebsiella sp. amoxicillin/clavulanic acid	0.213025
KLEBSIELLA SP.	Klebsiella sp. amoxicillin/clavulanic acid	9.98464
KLEBSIELLA SP.	Klebsiella sp. carbapenems	NA
KLEBSIELLA SP.	Klebsiella sp. carbapenems	0
KLEBSIELLA SP.	Klebsiella sp. carbapenems	0
KLEBSIELLA SP.	Klebsiella sp. carbapenems	0
KLEBSIELLA SP.	Klebsiella sp. carbapenems	0
KLEBSIELLA SP.	Klebsiella sp. ciprofloxacin	NA
KLEBSIELLA SP.	Klebsiella sp. ciprofloxacin	-0.353218
KLEBSIELLA SP.	Klebsiella sp. ciprofloxacin	3.0027
KLEBSIELLA SP.	Klebsiella sp. ciprofloxacin	-7.13259
KLEBSIELLA SP.	Klebsiella sp. ciprofloxacin	5.58957
KLEBSIELLA SP.	Klebsiella sp. gentamicin	NA
KLEBSIELLA SP.	Klebsiella sp. gentamicin	-2.03922
KLEBSIELLA SP.	Klebsiella sp. gentamicin	-0.142602
KLEBSIELLA SP.	Klebsiella sp. gentamicin	-0.178838
KLEBSIELLA SP.	Klebsiella sp. gentamicin	0.860656
KLEBSIELLA SP.	Klebsiella sp. piperacillin/tazobactam	NA
KLEBSIELLA SP.	Klebsiella sp. piperacillin/tazobactam	-2.65691
KLEBSIELLA SP.	Klebsiella sp. piperacillin/tazobactam	-3.77358
KLEBSIELLA SP.	Klebsiella sp. piperacillin/tazobactam	-2.16068
KLEBSIELLA SP.	Klebsiella sp. piperacillin/tazobactam	8.02565
MSSA	MSSA clarithromycin	NA
MSSA	MSSA clarithromycin	-2.06264
MSSA	MSSA clarithromycin	3.16558
MSSA	MSSA clarithromycin	-4.46429
MSSA	MSSA clarithromycin	12.2449
MSSA	MSSA clarithromycin	-8.16327
MSSA	MSSA clindamycin	NA
MSSA	MSSA clindamycin	-2.31535
MSSA	MSSA clindamycin	-1.19934
MSSA	MSSA clindamycin	0.0837872
MSSA	MSSA clindamycin	13.5436
MSSA	MSSA clindamycin	-10.2041
MSSA	MSSA erythromycin	NA
MSSA	MSSA erythromycin	-2.7972
MSSA	MSSA erythromycin	3.36538
MSSA	MSSA erythromycin	-4.46429
MSSA	MSSA erythromycin	11.9769
MSSA	MSSA erythromycin	-8.08081
MSSA	MSSA tetracycline	NA
MSSA	MSSA tetracycline	16.6667
MSSA	MSSA tetracycline	-7.14286
MSSA	MSSA vancomycin	NA
MSSA	MSSA vancomycin	0
MSSA	MSSA vancomycin	0
MSSA	MSSA vancomycin	0
MSSA	MSSA vancomycin	0
MSSA	MSSA vancomycin	0
P. AERUGINOSA	P. aeruginosa carbapenems	NA
P. AERUGINOSA	P. aeruginosa carbapenems	-4.54545
P. AERUGINOSA	P. aeruginosa carbapenems	5.55556
P. AERUGINOSA	P. aeruginosa carbapenems	-5.55556
P. AERUGINOSA	P. aeruginosa carbapenems	4
P. AERUGINOSA	P. aeruginosa ceftazidime	NA
P. AERUGINOSA	P. aeruginosa ceftazidime	0
P. AERUGINOSA	P. aeruginosa ceftazidime	0
P. AERUGINOSA	P. aeruginosa ceftazidime	0
P. AERUGINOSA	P. aeruginosa ceftazidime	8.33333
P. AERUGINOSA	P. aeruginosa ciprofloxacin	NA
P. AERUGINOSA	P. aeruginosa ciprofloxacin	-4.54545
P. AERUGINOSA	P. aeruginosa ciprofloxacin	11.1111
P. AERUGINOSA	P. aeruginosa ciprofloxacin	-3.96825
P. AERUGINOSA	P. aeruginosa ciprofloxacin	4.85714
P. AERUGINOSA	P. aeruginosa gentamicin	NA
P. AERUGINOSA	P. aeruginosa gentamicin	-4.54545
P. AERUGINOSA	P. aeruginosa gentamicin	0
P. AERUGINOSA	P. aeruginosa gentamicin	0
P. AERUGINOSA	P. aeruginosa piperacillin/tazobactam	NA
P. AERUGINOSA	P. aeruginosa piperacillin/tazobactam	0
P. AERUGINOSA	P. aeruginosa piperacillin/tazobactam	0
P. AERUGINOSA	P. aeruginosa piperacillin/tazobactam	0
P. AERUGINOSA	P. aeruginosa piperacillin/tazobactam	4
E. COLI	E. coli 3rd generation cephalosporins	NA
E. COLI	E. coli 3rd generation cephalosporins	-1.49796
E. COLI	E. coli 3rd generation cephalosporins	-0.262001
E. COLI	E. coli 3rd generation cephalosporins	-1.94249
E. COLI	E. coli 3rd generation cephalosporins	1.81432
E. COLI	E. coli 3rd generation cephalosporins	-2.57437
E. COLI	E. coli amoxicillin/clavulanic acid	NA
E. COLI	E. coli amoxicillin/clavulanic acid	-1.05227
E. COLI	E. coli amoxicillin/clavulanic acid	-5.11303
E. COLI	E. coli amoxicillin/clavulanic acid	-6.32911
E. COLI	E. coli amoxicillin/clavulanic acid	5.96446
E. COLI	E. coli amoxicillin/clavulanic acid	4.77309
E. COLI	E. coli carbapenems	NA
E. COLI	E. coli carbapenems	0
E. COLI	E. coli carbapenems	0
E. COLI	E. coli carbapenems	0
E. COLI	E. coli carbapenems	0.917431
E. COLI	E. coli carbapenems	-0.917431
E. COLI	E. coli ciprofloxacin	NA
E. COLI	E. coli ciprofloxacin	-1.5439
E. COLI	E. coli ciprofloxacin	5.27636
E. COLI	E. coli ciprofloxacin	-4.17212
E. COLI	E. coli ciprofloxacin	0.384167
E. COLI	E. coli ciprofloxacin	0.735443
E. COLI	E. coli gentamicin	NA
E. COLI	E. coli gentamicin	-4.23423
E. COLI	E. coli gentamicin	4.47346
E. COLI	E. coli gentamicin	-2.88125
E. COLI	E. coli gentamicin	-2.29366
E. COLI	E. coli gentamicin	5.72467
E. COLI	E. coli piperacillin/tazobactam	NA
E. COLI	E. coli piperacillin/tazobactam	-2.36793
E. COLI	E. coli piperacillin/tazobactam	1.22739
E. COLI	E. coli piperacillin/tazobactam	-1.21263
E. COLI	E. coli piperacillin/tazobactam	7.69412
E. COLI	E. coli piperacillin/tazobactam	-1.59259
KLEBSIELLA SP.	Klebsiella sp. 3rd generation cephalosporins	NA
KLEBSIELLA SP.	Klebsiella sp. 3rd generation cephalosporins	-5.45697
KLEBSIELLA SP.	Klebsiella sp. 3rd generation cephalosporins	2.24519
KLEBSIELLA SP.	Klebsiella sp. 3rd generation cephalosporins	0.838734
KLEBSIELLA SP.	Klebsiella sp. 3rd generation cephalosporins	4.61794
KLEBSIELLA SP.	Klebsiella sp. amoxicillin/clavulanic acid	NA
KLEBSIELLA SP.	Klebsiella sp. amoxicillin/clavulanic acid	-10.6147
KLEBSIELLA SP.	Klebsiella sp. amoxicillin/clavulanic acid	2.41055
KLEBSIELLA SP.	Klebsiella sp. amoxicillin/clavulanic acid	0.949561
KLEBSIELLA SP.	Klebsiella sp. amoxicillin/clavulanic acid	5.14231
KLEBSIELLA SP.	Klebsiella sp. carbapenems	NA
KLEBSIELLA SP.	Klebsiella sp. carbapenems	-2.98273
KLEBSIELLA SP.	Klebsiella sp. carbapenems	0.540443
KLEBSIELLA SP.	Klebsiella sp. carbapenems	1.84903
KLEBSIELLA SP.	Klebsiella sp. carbapenems	-3.48837
KLEBSIELLA SP.	Klebsiella sp. ciprofloxacin	NA
KLEBSIELLA SP.	Klebsiella sp. ciprofloxacin	9.85294
KLEBSIELLA SP.	Klebsiella sp. ciprofloxacin	-11.336
KLEBSIELLA SP.	Klebsiella sp. ciprofloxacin	4.09933
KLEBSIELLA SP.	Klebsiella sp. ciprofloxacin	8.97131
KLEBSIELLA SP.	Klebsiella sp. gentamicin	NA
KLEBSIELLA SP.	Klebsiella sp. gentamicin	-1.84397
KLEBSIELLA SP.	Klebsiella sp. gentamicin	-1.62465
KLEBSIELLA SP.	Klebsiella sp. gentamicin	-0.336134
KLEBSIELLA SP.	Klebsiella sp. gentamicin	1.91176
KLEBSIELLA SP.	Klebsiella sp. piperacillin/tazobactam	NA
KLEBSIELLA SP.	Klebsiella sp. piperacillin/tazobactam	-9.15611
KLEBSIELLA SP.	Klebsiella sp. piperacillin/tazobactam	7.13483
KLEBSIELLA SP.	Klebsiella sp. piperacillin/tazobactam	10.5814
KLEBSIELLA SP.	Klebsiella sp. piperacillin/tazobactam	1.03731
MSSA	MSSA erythromycin	NA
MSSA	MSSA erythromycin	-0.481256
MSSA	MSSA erythromycin	-5.47619
MSSA	MSSA erythromycin	10.6897
MSSA	MSSA erythromycin	-11.2557
MSSA	MSSA erythromycin	7.53032
MSSA	MSSA tetracycline	NA
MSSA	MSSA tetracycline	1.42415
MSSA	MSSA tetracycline	-0.0811359
MSSA	MSSA tetracycline	3.56927
MSSA	MSSA tetracycline	-5.09447
MSSA	MSSA tetracycline	0.779626
MSSA	MSSA vancomycin	NA
MSSA	MSSA vancomycin	0
MSSA	MSSA vancomycin	0
MSSA	MSSA vancomycin	0
MSSA	MSSA vancomycin	1.96078
MSSA	MSSA vancomycin	-1.96078
P. AERUGINOSA	P. aeruginosa carbapenems	NA
P. AERUGINOSA	P. aeruginosa carbapenems	0.14881
P. AERUGINOSA	P. aeruginosa carbapenems	2.97619
P. AERUGINOSA	P. aeruginosa carbapenems	-0.304878
P. AERUGINOSA	P. aeruginosa carbapenems	6.3234
P. AERUGINOSA	P. aeruginosa ceftazidime	NA
P. AERUGINOSA	P. aeruginosa ceftazidime	-6.59091
P. AERUGINOSA	P. aeruginosa ceftazidime	-0.0609756
P. AERUGINOSA	P. aeruginosa ceftazidime	7.08479
P. AERUGINOSA	P. aeruginosa ceftazidime	-3.96825
P. AERUGINOSA	P. aeruginosa ciprofloxacin	NA
P. AERUGINOSA	P. aeruginosa ciprofloxacin	0.691244
P. AERUGINOSA	P. aeruginosa ciprofloxacin	-2.26481
P. AERUGINOSA	P. aeruginosa ciprofloxacin	6.74986
P. AERUGINOSA	P. aeruginosa ciprofloxacin	1.33506
P. AERUGINOSA	P. aeruginosa gentamicin	NA
P. AERUGINOSA	P. aeruginosa gentamicin	1.42536
P. AERUGINOSA	P. aeruginosa gentamicin	-2.15116
P. AERUGINOSA	P. aeruginosa piperacillin/tazobactam	NA
P. AERUGINOSA	P. aeruginosa piperacillin/tazobactam	0.916138
P. AERUGINOSA	P. aeruginosa piperacillin/tazobactam	-4.47674
P. AERUGINOSA	P. aeruginosa piperacillin/tazobactam	7.02381
P. AERUGINOSA	P. aeruginosa piperacillin/tazobactam	5.29101
E. COLI	E. coli 3rd generation cephalosporins	NA
E. COLI	E. coli 3rd generation cephalosporins	6.62767
E. COLI	E. coli 3rd generation cephalosporins	-8.16105
E. COLI	E. coli 3rd generation cephalosporins	1.10517
E. COLI	E. coli 3rd generation cephalosporins	9.35146
E. COLI	E. coli 3rd generation cephalosporins	0.223162
E. COLI	E. coli amoxicillin/clavulanic acid	NA
E. COLI	E. coli amoxicillin/clavulanic acid	5.78348
E. COLI	E. coli amoxicillin/clavulanic acid	-0.699301
E. COLI	E. coli carbapenems	NA
E. COLI	E. coli carbapenems	-0.729927
E. COLI	E. coli carbapenems	0
E. COLI	E. coli carbapenems	0.352113
E. COLI	E. coli carbapenems	-0.352113
E. COLI	E. coli carbapenems	0
E. COLI	E. coli ciprofloxacin	NA
E. COLI	E. coli ciprofloxacin	8.53193
E. COLI	E. coli ciprofloxacin	-8.74147
E. COLI	E. coli ciprofloxacin	2.76691
E. COLI	E. coli ciprofloxacin	4.24962
E. COLI	E. coli ciprofloxacin	6.3469
E. COLI	E. coli gentamicin	NA
E. COLI	E. coli gentamicin	2.39223
E. COLI	E. coli gentamicin	-5.94721
E. COLI	E. coli gentamicin	0.713233
E. COLI	E. coli gentamicin	6.3129
E. COLI	E. coli gentamicin	-5.18411
E. COLI	E. coli piperacillin/tazobactam	NA
E. COLI	E. coli piperacillin/tazobactam	5.12121
E. COLI	E. coli piperacillin/tazobactam	3.21212
E. COLI	E. coli piperacillin/tazobactam	-2.52525
KLEBSIELLA SP.	Klebsiella sp. 3rd generation cephalosporins	NA
KLEBSIELLA SP.	Klebsiella sp. 3rd generation cephalosporins	-1.13208
KLEBSIELLA SP.	Klebsiella sp. 3rd generation cephalosporins	1.96541
KLEBSIELLA SP.	Klebsiella sp. 3rd generation cephalosporins	1.38889
KLEBSIELLA SP.	Klebsiella sp. 3rd generation cephalosporins	11.1111
KLEBSIELLA SP.	Klebsiella sp. amoxicillin/clavulanic acid	NA
KLEBSIELLA SP.	Klebsiella sp. carbapenems	NA
KLEBSIELLA SP.	Klebsiella sp. carbapenems	-0.0739919
KLEBSIELLA SP.	Klebsiella sp. carbapenems	-1.88679
KLEBSIELLA SP.	Klebsiella sp. carbapenems	0
KLEBSIELLA SP.	Klebsiella sp. carbapenems	2.5641
KLEBSIELLA SP.	Klebsiella sp. ciprofloxacin	NA
KLEBSIELLA SP.	Klebsiella sp. ciprofloxacin	1.62142
KLEBSIELLA SP.	Klebsiella sp. ciprofloxacin	-0.164835
KLEBSIELLA SP.	Klebsiella sp. ciprofloxacin	-9.73545
KLEBSIELLA SP.	Klebsiella sp. ciprofloxacin	18.9084
KLEBSIELLA SP.	Klebsiella sp. gentamicin	NA
KLEBSIELLA SP.	Klebsiella sp. gentamicin	1.7551
KLEBSIELLA SP.	Klebsiella sp. gentamicin	-0.111111
KLEBSIELLA SP.	Klebsiella sp. gentamicin	-2.77778
KLEBSIELLA SP.	Klebsiella sp. gentamicin	7.30994
KLEBSIELLA SP.	Klebsiella sp. piperacillin/tazobactam	NA
KLEBSIELLA SP.	Klebsiella sp. piperacillin/tazobactam	8.01364
KLEBSIELLA SP.	Klebsiella sp. piperacillin/tazobactam	5.18395
KLEBSIELLA SP.	Klebsiella sp. piperacillin/tazobactam	9.91903
MSSA	MSSA clindamycin	NA
MSSA	MSSA clindamycin	-3.2286
MSSA	MSSA clindamycin	3.91236
MSSA	MSSA clindamycin	0.854701
MSSA	MSSA clindamycin	3.58974
MSSA	MSSA clindamycin	-8.71795
MSSA	MSSA erythromycin	NA
MSSA	MSSA erythromycin	0.989011
MSSA	MSSA erythromycin	-1.68831
MSSA	MSSA erythromycin	-2.78788
MSSA	MSSA erythromycin	5.66667
MSSA	MSSA erythromycin	-11.2602
MSSA	MSSA tetracycline	NA
MSSA	MSSA tetracycline	-1.76808
MSSA	MSSA tetracycline	2.88214
MSSA	MSSA tetracycline	0.0447828
MSSA	MSSA tetracycline	-2.05628
MSSA	MSSA tetracycline	-8.33333
P. AERUGINOSA	P. aeruginosa carbapenems	NA
P. AERUGINOSA	P. aeruginosa carbapenems	-20.8333
P. AERUGINOSA	P. aeruginosa carbapenems	0
P. AERUGINOSA	P. aeruginosa carbapenems	31.25
P. AERUGINOSA	P. aeruginosa carbapenems	-8.17308
P. AERUGINOSA	P. aeruginosa ceftazidime	NA
P. AERUGINOSA	P. aeruginosa ceftazidime	-12.766
P. AERUGINOSA	P. aeruginosa ceftazidime	4.54545
P. AERUGINOSA	P. aeruginosa ceftazidime	14.2045
P. AERUGINOSA	P. aeruginosa ceftazidime	-10.75
P. AERUGINOSA	P. aeruginosa ciprofloxacin	NA
P. AERUGINOSA	P. aeruginosa ciprofloxacin	-12.2449
P. AERUGINOSA	P. aeruginosa ciprofloxacin	8
P. AERUGINOSA	P. aeruginosa ciprofloxacin	-8
P. AERUGINOSA	P. aeruginosa ciprofloxacin	3.84615
P. AERUGINOSA	P. aeruginosa gentamicin	NA
P. AERUGINOSA	P. aeruginosa gentamicin	0
P. AERUGINOSA	P. aeruginosa gentamicin	-4.52899
P. AERUGINOSA	P. aeruginosa gentamicin	-4.16667
P. AERUGINOSA	P. aeruginosa gentamicin	11.5385
P. AERUGINOSA	P. aeruginosa piperacillin/tazobactam	NA
P. AERUGINOSA	P. aeruginosa piperacillin/tazobactam	4.16667
P. AERUGINOSA	P. aeruginosa piperacillin/tazobactam	15.8333
P. AERUGINOSA	P. aeruginosa piperacillin/tazobactam	-2.6087
E. COLI	E. coli 3rd generation cephalosporins	NA
E. COLI	E. coli 3rd generation cephalosporins	-3.45234
E. COLI	E. coli 3rd generation cephalosporins	2.21096
E. COLI	E. coli 3rd generation cephalosporins	6.62021
E. COLI	E. coli 3rd generation cephalosporins	-2.72793
E. COLI	E. coli 3rd generation cephalosporins	-3.39452
E. COLI	E. coli amoxicillin/clavulanic acid	NA
E. COLI	E. coli amoxicillin/clavulanic acid	-3.8583
E. COLI	E. coli amoxicillin/clavulanic acid	7.15653
E. COLI	E. coli amoxicillin/clavulanic acid	-1.19287
E. COLI	E. coli amoxicillin/clavulanic acid	0.620172
E. COLI	E. coli amoxicillin/clavulanic acid	-12.5723
E. COLI	E. coli carbapenems	NA
E. COLI	E. coli carbapenems	0
E. COLI	E. coli carbapenems	0
E. COLI	E. coli carbapenems	0
E. COLI	E. coli carbapenems	0
E. COLI	E. coli carbapenems	0
E. COLI	E. coli ciprofloxacin	NA
E. COLI	E. coli ciprofloxacin	-6.00245
E. COLI	E. coli ciprofloxacin	-0.504681
E. COLI	E. coli ciprofloxacin	1.82513
E. COLI	E. coli ciprofloxacin	-1.99595
E. COLI	E. coli ciprofloxacin	-2.37353
E. COLI	E. coli gentamicin	NA
E. COLI	E. coli gentamicin	0.294621
E. COLI	E. coli gentamicin	-0.321296
E. COLI	E. coli gentamicin	-3.5468
E. COLI	E. coli gentamicin	0.765797
E. COLI	E. coli gentamicin	0.781598
E. COLI	E. coli piperacillin/tazobactam	NA
E. COLI	E. coli piperacillin/tazobactam	-5.39683
E. COLI	E. coli piperacillin/tazobactam	1.73382
E. COLI	E. coli piperacillin/tazobactam	6.47131
E. COLI	E. coli piperacillin/tazobactam	-2.9526
E. COLI	E. coli piperacillin/tazobactam	-1.69328
KLEBSIELLA SP.	Klebsiella sp. 3rd generation cephalosporins	NA
KLEBSIELLA SP.	Klebsiella sp. 3rd generation cephalosporins	1.2219
KLEBSIELLA SP.	Klebsiella sp. 3rd generation cephalosporins	-0.703463
KLEBSIELLA SP.	Klebsiella sp. 3rd generation cephalosporins	-5.35714
KLEBSIELLA SP.	Klebsiella sp. 3rd generation cephalosporins	4.08163
KLEBSIELLA SP.	Klebsiella sp. amoxicillin/clavulanic acid	NA
KLEBSIELLA SP.	Klebsiella sp. amoxicillin/clavulanic acid	-0.806452
KLEBSIELLA SP.	Klebsiella sp. amoxicillin/clavulanic acid	-2.76498
KLEBSIELLA SP.	Klebsiella sp. amoxicillin/clavulanic acid	-5.1495
KLEBSIELLA SP.	Klebsiella sp. amoxicillin/clavulanic acid	2.47093
KLEBSIELLA SP.	Klebsiella sp. carbapenems	NA
KLEBSIELLA SP.	Klebsiella sp. carbapenems	0
KLEBSIELLA SP.	Klebsiella sp. carbapenems	0
KLEBSIELLA SP.	Klebsiella sp. carbapenems	0
KLEBSIELLA SP.	Klebsiella sp. carbapenems	0
KLEBSIELLA SP.	Klebsiella sp. ciprofloxacin	NA
KLEBSIELLA SP.	Klebsiella sp. ciprofloxacin	-0.359527
KLEBSIELLA SP.	Klebsiella sp. ciprofloxacin	0.815851
KLEBSIELLA SP.	Klebsiella sp. ciprofloxacin	-3.84615
KLEBSIELLA SP.	Klebsiella sp. ciprofloxacin	2.04082
KLEBSIELLA SP.	Klebsiella sp. gentamicin	NA
KLEBSIELLA SP.	Klebsiella sp. gentamicin	-1.79303
KLEBSIELLA SP.	Klebsiella sp. gentamicin	-1.27315
KLEBSIELLA SP.	Klebsiella sp. gentamicin	-1.85185
KLEBSIELLA SP.	Klebsiella sp. gentamicin	6.12245
KLEBSIELLA SP.	Klebsiella sp. piperacillin/tazobactam	NA
KLEBSIELLA SP.	Klebsiella sp. piperacillin/tazobactam	-1.6129
KLEBSIELLA SP.	Klebsiella sp. piperacillin/tazobactam	-3.64397
KLEBSIELLA SP.	Klebsiella sp. piperacillin/tazobactam	-6.98653
KLEBSIELLA SP.	Klebsiella sp. piperacillin/tazobactam	5.89054
MSSA	MSSA clindamycin	NA
MSSA	MSSA clindamycin	5.91549
MSSA	MSSA clindamycin	-5.71429
MSSA	MSSA clindamycin	-1.4652
MSSA	MSSA clindamycin	-1.91142
MSSA	MSSA clindamycin	9.40341
MSSA	MSSA erythromycin	NA
MSSA	MSSA erythromycin	12.7924
MSSA	MSSA erythromycin	-11.6767
MSSA	MSSA erythromycin	-3.40643
MSSA	MSSA erythromycin	-0.02405
MSSA	MSSA erythromycin	12.4339
MSSA	MSSA tetracycline	NA
MSSA	MSSA tetracycline	2.64117
MSSA	MSSA tetracycline	-5.07172
MSSA	MSSA tetracycline	-0.527597
MSSA	MSSA tetracycline	-0.779221
MSSA	MSSA tetracycline	4.15197
MSSA	MSSA vancomycin	NA
MSSA	MSSA vancomycin	0
MSSA	MSSA vancomycin	0
MSSA	MSSA vancomycin	0
MSSA	MSSA vancomycin	0
MSSA	MSSA vancomycin	0
P. AERUGINOSA	P. aeruginosa carbapenems	NA
P. AERUGINOSA	P. aeruginosa carbapenems	-10
P. AERUGINOSA	P. aeruginosa carbapenems	0
P. AERUGINOSA	P. aeruginosa carbapenems	4.34783
P. AERUGINOSA	P. aeruginosa carbapenems	2.79503
P. AERUGINOSA	P. aeruginosa ceftazidime	NA
P. AERUGINOSA	P. aeruginosa ceftazidime	-1.09718
P. AERUGINOSA	P. aeruginosa ceftazidime	0.255428
P. AERUGINOSA	P. aeruginosa ceftazidime	0.644122
P. AERUGINOSA	P. aeruginosa ceftazidime	2.31884
P. AERUGINOSA	P. aeruginosa ciprofloxacin	NA
P. AERUGINOSA	P. aeruginosa ciprofloxacin	2.5974
P. AERUGINOSA	P. aeruginosa ciprofloxacin	7.14286
P. AERUGINOSA	P. aeruginosa ciprofloxacin	-5.95238
P. AERUGINOSA	P. aeruginosa ciprofloxacin	-8.33333
P. AERUGINOSA	P. aeruginosa gentamicin	NA
P. AERUGINOSA	P. aeruginosa gentamicin	-4.7619
P. AERUGINOSA	P. aeruginosa gentamicin	0
P. AERUGINOSA	P. aeruginosa gentamicin	0
P. AERUGINOSA	P. aeruginosa piperacillin/tazobactam	NA
P. AERUGINOSA	P. aeruginosa piperacillin/tazobactam	-5.64263
P. AERUGINOSA	P. aeruginosa piperacillin/tazobactam	3.95913
P. AERUGINOSA	P. aeruginosa piperacillin/tazobactam	-3.05958
P. AERUGINOSA	P. aeruginosa piperacillin/tazobactam	2.31884
E. COLI	E. coli 3rd generation cephalosporins	NA
E. COLI	E. coli 3rd generation cephalosporins	-0.27027
E. COLI	E. coli 3rd generation cephalosporins	-0.72973
E. COLI	E. coli 3rd generation cephalosporins	3.1547
E. COLI	E. coli 3rd generation cephalosporins	2.66012
E. COLI	E. coli 3rd generation cephalosporins	-6.76884
E. COLI	E. coli amoxicillin/clavulanic acid	NA
E. COLI	E. coli amoxicillin/clavulanic acid	8.71041
E. COLI	E. coli amoxicillin/clavulanic acid	8.38421
E. COLI	E. coli amoxicillin/clavulanic acid	2.89202
E. COLI	E. coli amoxicillin/clavulanic acid	8.87479
E. COLI	E. coli amoxicillin/clavulanic acid	-12.9892
E. COLI	E. coli carbapenems	NA
E. COLI	E. coli carbapenems	1.0929
E. COLI	E. coli carbapenems	-1.0929
E. COLI	E. coli carbapenems	0
E. COLI	E. coli carbapenems	0.617284
E. COLI	E. coli carbapenems	-0.0425713
E. COLI	E. coli ciprofloxacin	NA
E. COLI	E. coli ciprofloxacin	11.7152
E. COLI	E. coli ciprofloxacin	-4.79738
E. COLI	E. coli ciprofloxacin	-0.175341
E. COLI	E. coli ciprofloxacin	11.4628
E. COLI	E. coli ciprofloxacin	-15.0915
E. COLI	E. coli gentamicin	NA
E. COLI	E. coli gentamicin	2.9746
E. COLI	E. coli gentamicin	3.55114
E. COLI	E. coli gentamicin	-0.0179598
E. COLI	E. coli gentamicin	4.08046
E. COLI	E. coli gentamicin	-8.10345
E. COLI	E. coli piperacillin/tazobactam	NA
E. COLI	E. coli piperacillin/tazobactam	0.15873
E. COLI	E. coli piperacillin/tazobactam	4.50292
E. COLI	E. coli piperacillin/tazobactam	2.61333
E. COLI	E. coli piperacillin/tazobactam	4.58837
E. COLI	E. coli piperacillin/tazobactam	-4.0801
KLEBSIELLA SP.	Klebsiella sp. 3rd generation cephalosporins	NA
KLEBSIELLA SP.	Klebsiella sp. 3rd generation cephalosporins	6.85714
KLEBSIELLA SP.	Klebsiella sp. 3rd generation cephalosporins	-3.3617
KLEBSIELLA SP.	Klebsiella sp. 3rd generation cephalosporins	8.80615
KLEBSIELLA SP.	Klebsiella sp. 3rd generation cephalosporins	-2.49529
KLEBSIELLA SP.	Klebsiella sp. amoxicillin/clavulanic acid	NA
KLEBSIELLA SP.	Klebsiella sp. amoxicillin/clavulanic acid	9.7035
KLEBSIELLA SP.	Klebsiella sp. amoxicillin/clavulanic acid	1.66113
KLEBSIELLA SP.	Klebsiella sp. amoxicillin/clavulanic acid	2.19987
KLEBSIELLA SP.	Klebsiella sp. amoxicillin/clavulanic acid	-9.0991
KLEBSIELLA SP.	Klebsiella sp. carbapenems	NA
KLEBSIELLA SP.	Klebsiella sp. carbapenems	0
KLEBSIELLA SP.	Klebsiella sp. carbapenems	0
KLEBSIELLA SP.	Klebsiella sp. carbapenems	0
KLEBSIELLA SP.	Klebsiella sp. carbapenems	1.69492
KLEBSIELLA SP.	Klebsiella sp. ciprofloxacin	NA
KLEBSIELLA SP.	Klebsiella sp. ciprofloxacin	2.38095
KLEBSIELLA SP.	Klebsiella sp. ciprofloxacin	-8.15603
KLEBSIELLA SP.	Klebsiella sp. ciprofloxacin	2.60047
KLEBSIELLA SP.	Klebsiella sp. ciprofloxacin	2.44821
KLEBSIELLA SP.	Klebsiella sp. gentamicin	NA
KLEBSIELLA SP.	Klebsiella sp. gentamicin	1.70973
KLEBSIELLA SP.	Klebsiella sp. gentamicin	-2.12766
KLEBSIELLA SP.	Klebsiella sp. gentamicin	10.9338
KLEBSIELLA SP.	Klebsiella sp. gentamicin	-10.9699
KLEBSIELLA SP.	Klebsiella sp. piperacillin/tazobactam	NA
KLEBSIELLA SP.	Klebsiella sp. piperacillin/tazobactam	14.3636
KLEBSIELLA SP.	Klebsiella sp. piperacillin/tazobactam	6.39024
KLEBSIELLA SP.	Klebsiella sp. piperacillin/tazobactam	0.609756
KLEBSIELLA SP.	Klebsiella sp. piperacillin/tazobactam	-2.9661
MSSA	MSSA clarithromycin	NA
MSSA	MSSA clarithromycin	11.3333
MSSA	MSSA clarithromycin	-0.352941
MSSA	MSSA clarithromycin	3.0426
MSSA	MSSA clarithromycin	-1.12444
MSSA	MSSA clarithromycin	1.74626
MSSA	MSSA clindamycin	NA
MSSA	MSSA clindamycin	6.83761
MSSA	MSSA clindamycin	-7.40741
MSSA	MSSA clindamycin	-0.108932
MSSA	MSSA clindamycin	11.2941
MSSA	MSSA clindamycin	-2.5625
MSSA	MSSA erythromycin	NA
MSSA	MSSA erythromycin	2.2362
MSSA	MSSA erythromycin	0
MSSA	MSSA erythromycin	-4.62568
MSSA	MSSA erythromycin	6.31995
MSSA	MSSA erythromycin	-1.81406
MSSA	MSSA tetracycline	NA
MSSA	MSSA tetracycline	-3.63382
MSSA	MSSA tetracycline	-1.85051
MSSA	MSSA tetracycline	-1.92308
MSSA	MSSA tetracycline	6.12245
MSSA	MSSA tetracycline	-4.55995
MSSA	MSSA vancomycin	NA
MSSA	MSSA vancomycin	0
MSSA	MSSA vancomycin	0
MSSA	MSSA vancomycin	0
MSSA	MSSA vancomycin	0
MSSA	MSSA vancomycin	0
P. AERUGINOSA	P. aeruginosa carbapenems	NA
P. AERUGINOSA	P. aeruginosa carbapenems	-12.5
P. AERUGINOSA	P. aeruginosa carbapenems	0
P. AERUGINOSA	P. aeruginosa carbapenems	10.5263
P. AERUGINOSA	P. aeruginosa ceftazidime	NA
P. AERUGINOSA	P. aeruginosa ceftazidime	-13.3333
P. AERUGINOSA	P. aeruginosa ceftazidime	0
P. AERUGINOSA	P. aeruginosa ceftazidime	15.7895
P. AERUGINOSA	P. aeruginosa ciprofloxacin	NA
P. AERUGINOSA	P. aeruginosa ciprofloxacin	2.05128
P. AERUGINOSA	P. aeruginosa ciprofloxacin	-15.3846
P. AERUGINOSA	P. aeruginosa ciprofloxacin	10.5263
P. AERUGINOSA	P. aeruginosa gentamicin	NA
P. AERUGINOSA	P. aeruginosa gentamicin	-13.3333
P. AERUGINOSA	P. aeruginosa gentamicin	0
P. AERUGINOSA	P. aeruginosa gentamicin	5.26316
P. AERUGINOSA	P. aeruginosa piperacillin/tazobactam	NA
P. AERUGINOSA	P. aeruginosa piperacillin/tazobactam	0
P. AERUGINOSA	P. aeruginosa piperacillin/tazobactam	0
P. AERUGINOSA	P. aeruginosa piperacillin/tazobactam	15.7895
E. COLI	E. coli 3rd generation cephalosporins	NA
E. COLI	E. coli 3rd generation cephalosporins	0.0573916
E. COLI	E. coli 3rd generation cephalosporins	3.65659
E. COLI	E. coli 3rd generation cephalosporins	0.474203
E. COLI	E. coli 3rd generation cephalosporins	-1.86157
E. COLI	E. coli 3rd generation cephalosporins	1.12223
E. COLI	E. coli amoxicillin/clavulanic acid	NA
E. COLI	E. coli amoxicillin/clavulanic acid	1.88066
E. COLI	E. coli amoxicillin/clavulanic acid	-4.80476
E. COLI	E. coli amoxicillin/clavulanic acid	-7.46753
E. COLI	E. coli amoxicillin/clavulanic acid	-6.44599
E. COLI	E. coli amoxicillin/clavulanic acid	6.84282
E. COLI	E. coli carbapenems	NA
E. COLI	E. coli carbapenems	0
E. COLI	E. coli carbapenems	0
E. COLI	E. coli carbapenems	0
E. COLI	E. coli carbapenems	0
E. COLI	E. coli carbapenems	0
E. COLI	E. coli ciprofloxacin	NA
E. COLI	E. coli ciprofloxacin	3.32817
E. COLI	E. coli ciprofloxacin	0.0424448
E. COLI	E. coli ciprofloxacin	-3.09638
E. COLI	E. coli ciprofloxacin	-3.34958
E. COLI	E. coli ciprofloxacin	2.31045
E. COLI	E. coli gentamicin	NA
E. COLI	E. coli gentamicin	-0.0558109
E. COLI	E. coli gentamicin	2.28013
E. COLI	E. coli gentamicin	-3.08003
E. COLI	E. coli gentamicin	-0.235705
E. COLI	E. coli gentamicin	2.06897
E. COLI	E. coli piperacillin/tazobactam	NA
E. COLI	E. coli piperacillin/tazobactam	-0.167052
E. COLI	E. coli piperacillin/tazobactam	-7.65258
E. COLI	E. coli piperacillin/tazobactam	-1.07874
E. COLI	E. coli piperacillin/tazobactam	-2.80377
E. COLI	E. coli piperacillin/tazobactam	4.57924
KLEBSIELLA SP.	Klebsiella sp. 3rd generation cephalosporins	NA
KLEBSIELLA SP.	Klebsiella sp. 3rd generation cephalosporins	1.81509
KLEBSIELLA SP.	Klebsiella sp. 3rd generation cephalosporins	-1.97989
KLEBSIELLA SP.	Klebsiella sp. 3rd generation cephalosporins	6.0906
KLEBSIELLA SP.	Klebsiella sp. 3rd generation cephalosporins	-3.7146
KLEBSIELLA SP.	Klebsiella sp. amoxicillin/clavulanic acid	NA
KLEBSIELLA SP.	Klebsiella sp. amoxicillin/clavulanic acid	-0.294118
KLEBSIELLA SP.	Klebsiella sp. amoxicillin/clavulanic acid	8.17083
KLEBSIELLA SP.	Klebsiella sp. amoxicillin/clavulanic acid	-7.87671
KLEBSIELLA SP.	Klebsiella sp. amoxicillin/clavulanic acid	-3.65169
KLEBSIELLA SP.	Klebsiella sp. carbapenems	NA
KLEBSIELLA SP.	Klebsiella sp. carbapenems	0
KLEBSIELLA SP.	Klebsiella sp. carbapenems	0
KLEBSIELLA SP.	Klebsiella sp. carbapenems	0
KLEBSIELLA SP.	Klebsiella sp. carbapenems	0
KLEBSIELLA SP.	Klebsiella sp. ciprofloxacin	NA
KLEBSIELLA SP.	Klebsiella sp. ciprofloxacin	-0.849552
KLEBSIELLA SP.	Klebsiella sp. ciprofloxacin	-9.14342
KLEBSIELLA SP.	Klebsiella sp. ciprofloxacin	8.93389
KLEBSIELLA SP.	Klebsiella sp. ciprofloxacin	-1.67984
KLEBSIELLA SP.	Klebsiella sp. gentamicin	NA
KLEBSIELLA SP.	Klebsiella sp. gentamicin	-1.34036
KLEBSIELLA SP.	Klebsiella sp. gentamicin	-1.00119
KLEBSIELLA SP.	Klebsiella sp. gentamicin	5.83793
KLEBSIELLA SP.	Klebsiella sp. gentamicin	-5.04857
KLEBSIELLA SP.	Klebsiella sp. piperacillin/tazobactam	NA
KLEBSIELLA SP.	Klebsiella sp. piperacillin/tazobactam	-4.34524
KLEBSIELLA SP.	Klebsiella sp. piperacillin/tazobactam	3.37302
KLEBSIELLA SP.	Klebsiella sp. piperacillin/tazobactam	-9.56349
KLEBSIELLA SP.	Klebsiella sp. piperacillin/tazobactam	8.89246
MSSA	MSSA clindamycin	NA
MSSA	MSSA clindamycin	4.65368
MSSA	MSSA clindamycin	-0.865801
MSSA	MSSA clindamycin	0
MSSA	MSSA clindamycin	-3.88592
MSSA	MSSA clindamycin	11.7647
MSSA	MSSA erythromycin	NA
MSSA	MSSA erythromycin	2.98246
MSSA	MSSA erythromycin	-1.28205
MSSA	MSSA erythromycin	1.45749
MSSA	MSSA erythromycin	-7.20355
MSSA	MSSA erythromycin	12.5837
MSSA	MSSA tetracycline	NA
MSSA	MSSA tetracycline	2.3698
MSSA	MSSA tetracycline	-3.4632
MSSA	MSSA tetracycline	0
MSSA	MSSA tetracycline	-3.0303
MSSA	MSSA tetracycline	2.58621
MSSA	MSSA vancomycin	NA
MSSA	MSSA vancomycin	0
MSSA	MSSA vancomycin	0
MSSA	MSSA vancomycin	0
MSSA	MSSA vancomycin	0
MSSA	MSSA vancomycin	0
P. AERUGINOSA	P. aeruginosa carbapenems	NA
P. AERUGINOSA	P. aeruginosa carbapenems	-6.25
P. AERUGINOSA	P. aeruginosa carbapenems	0
P. AERUGINOSA	P. aeruginosa carbapenems	0
P. AERUGINOSA	P. aeruginosa carbapenems	0
P. AERUGINOSA	P. aeruginosa ceftazidime	NA
P. AERUGINOSA	P. aeruginosa ceftazidime	-13.3333
P. AERUGINOSA	P. aeruginosa ceftazidime	0
P. AERUGINOSA	P. aeruginosa ceftazidime	0
P. AERUGINOSA	P. aeruginosa ceftazidime	4.16667
P. AERUGINOSA	P. aeruginosa ciprofloxacin	NA
P. AERUGINOSA	P. aeruginosa ciprofloxacin	-11.7647
P. AERUGINOSA	P. aeruginosa ciprofloxacin	0
P. AERUGINOSA	P. aeruginosa ciprofloxacin	0
P. AERUGINOSA	P. aeruginosa ciprofloxacin	8.33333
P. AERUGINOSA	P. aeruginosa gentamicin	NA
P. AERUGINOSA	P. aeruginosa gentamicin	0
P. AERUGINOSA	P. aeruginosa gentamicin	0
P. AERUGINOSA	P. aeruginosa gentamicin	0
P. AERUGINOSA	P. aeruginosa gentamicin	0
P. AERUGINOSA	P. aeruginosa piperacillin/tazobactam	NA
P. AERUGINOSA	P. aeruginosa piperacillin/tazobactam	-5.88235
P. AERUGINOSA	P. aeruginosa piperacillin/tazobactam	0
P. AERUGINOSA	P. aeruginosa piperacillin/tazobactam	0
P. AERUGINOSA	P. aeruginosa piperacillin/tazobactam	4
E. COLI	E. coli 3rd generation cephalosporins	NA
E. COLI	E. coli 3rd generation cephalosporins	-1.35539
E. COLI	E. coli 3rd generation cephalosporins	4.93839
E. COLI	E. coli 3rd generation cephalosporins	4.24528
E. COLI	E. coli 3rd generation cephalosporins	-4.31034
E. COLI	E. coli 3rd generation cephalosporins	-8.11104
E. COLI	E. coli amoxicillin/clavulanic acid	NA
E. COLI	E. coli amoxicillin/clavulanic acid	-3.91051
E. COLI	E. coli amoxicillin/clavulanic acid	4.37958
E. COLI	E. coli amoxicillin/clavulanic acid	-4.37356
E. COLI	E. coli amoxicillin/clavulanic acid	-14.5963
E. COLI	E. coli amoxicillin/clavulanic acid	10.4186
E. COLI	E. coli carbapenems	NA
E. COLI	E. coli carbapenems	0
E. COLI	E. coli carbapenems	0.471698
E. COLI	E. coli carbapenems	-0.471698
E. COLI	E. coli carbapenems	0
E. COLI	E. coli carbapenems	0.628931
E. COLI	E. coli ciprofloxacin	NA
E. COLI	E. coli ciprofloxacin	-3.91996
E. COLI	E. coli ciprofloxacin	9.16603
E. COLI	E. coli ciprofloxacin	10.0069
E. COLI	E. coli ciprofloxacin	-17.2757
E. COLI	E. coli ciprofloxacin	-8.38394
E. COLI	E. coli gentamicin	NA
E. COLI	E. coli gentamicin	-2.30655
E. COLI	E. coli gentamicin	7.2516
E. COLI	E. coli gentamicin	5.21368
E. COLI	E. coli gentamicin	-10.6513
E. COLI	E. coli gentamicin	-4.23896
E. COLI	E. coli piperacillin/tazobactam	NA
E. COLI	E. coli piperacillin/tazobactam	-0.512821
E. COLI	E. coli piperacillin/tazobactam	0.954484
E. COLI	E. coli piperacillin/tazobactam	9.44845
E. COLI	E. coli piperacillin/tazobactam	-11.8353
E. COLI	E. coli piperacillin/tazobactam	-0.0146424
KLEBSIELLA SP.	Klebsiella sp. 3rd generation cephalosporins	NA
KLEBSIELLA SP.	Klebsiella sp. 3rd generation cephalosporins	2.70175
KLEBSIELLA SP.	Klebsiella sp. 3rd generation cephalosporins	-1.31034
KLEBSIELLA SP.	Klebsiella sp. 3rd generation cephalosporins	-1.45889
KLEBSIELLA SP.	Klebsiella sp. 3rd generation cephalosporins	-6.11602
KLEBSIELLA SP.	Klebsiella sp. amoxicillin/clavulanic acid	NA
KLEBSIELLA SP.	Klebsiella sp. amoxicillin/clavulanic acid	-4.33673
KLEBSIELLA SP.	Klebsiella sp. amoxicillin/clavulanic acid	2.55102
KLEBSIELLA SP.	Klebsiella sp. amoxicillin/clavulanic acid	-3.28571
KLEBSIELLA SP.	Klebsiella sp. amoxicillin/clavulanic acid	-11
KLEBSIELLA SP.	Klebsiella sp. carbapenems	NA
KLEBSIELLA SP.	Klebsiella sp. carbapenems	0.245614
KLEBSIELLA SP.	Klebsiella sp. carbapenems	-2
KLEBSIELLA SP.	Klebsiella sp. carbapenems	0
KLEBSIELLA SP.	Klebsiella sp. carbapenems	0
KLEBSIELLA SP.	Klebsiella sp. ciprofloxacin	NA
KLEBSIELLA SP.	Klebsiella sp. ciprofloxacin	4.4697
KLEBSIELLA SP.	Klebsiella sp. ciprofloxacin	14.881
KLEBSIELLA SP.	Klebsiella sp. ciprofloxacin	-16.4835
KLEBSIELLA SP.	Klebsiella sp. ciprofloxacin	-3.71353
KLEBSIELLA SP.	Klebsiella sp. gentamicin	NA
KLEBSIELLA SP.	Klebsiella sp. gentamicin	-10.3409
KLEBSIELLA SP.	Klebsiella sp. gentamicin	-8.40517
KLEBSIELLA SP.	Klebsiella sp. gentamicin	1.19363
KLEBSIELLA SP.	Klebsiella sp. gentamicin	-1.53846
KLEBSIELLA SP.	Klebsiella sp. piperacillin/tazobactam	NA
KLEBSIELLA SP.	Klebsiella sp. piperacillin/tazobactam	0
KLEBSIELLA SP.	Klebsiella sp. piperacillin/tazobactam	-9.28571
KLEBSIELLA SP.	Klebsiella sp. piperacillin/tazobactam	5.28571
KLEBSIELLA SP.	Klebsiella sp. piperacillin/tazobactam	-4.33333
MSSA	MSSA clindamycin	NA
MSSA	MSSA clindamycin	0.379327
MSSA	MSSA clindamycin	2.27038
MSSA	MSSA clindamycin	-2.81863
MSSA	MSSA clindamycin	-2.75
MSSA	MSSA clindamycin	5.15385
MSSA	MSSA erythromycin	NA
MSSA	MSSA erythromycin	0.289376
MSSA	MSSA erythromycin	-4.04172
MSSA	MSSA erythromycin	0.452489
MSSA	MSSA erythromycin	-10.4859
MSSA	MSSA erythromycin	13.3716
MSSA	MSSA tetracycline	NA
MSSA	MSSA tetracycline	-4.3514
MSSA	MSSA tetracycline	2.82759
MSSA	MSSA tetracycline	-1.75
MSSA	MSSA tetracycline	-2.25
MSSA	MSSA tetracycline	-0.0784314
MSSA	MSSA vancomycin	NA
MSSA	MSSA vancomycin	0
MSSA	MSSA vancomycin	0
MSSA	MSSA vancomycin	0
MSSA	MSSA vancomycin	0
MSSA	MSSA vancomycin	0
P. AERUGINOSA	P. aeruginosa carbapenems	NA
P. AERUGINOSA	P. aeruginosa carbapenems	30.4348
P. AERUGINOSA	P. aeruginosa carbapenems	-12.253
P. AERUGINOSA	P. aeruginosa carbapenems	13.0682
P. AERUGINOSA	P. aeruginosa carbapenems	-20.1389
P. AERUGINOSA	P. aeruginosa ceftazidime	NA
P. AERUGINOSA	P. aeruginosa ceftazidime	0
P. AERUGINOSA	P. aeruginosa ceftazidime	0
P. AERUGINOSA	P. aeruginosa ceftazidime	0
P. AERUGINOSA	P. aeruginosa ceftazidime	17.6471
P. AERUGINOSA	P. aeruginosa ciprofloxacin	NA
P. AERUGINOSA	P. aeruginosa ciprofloxacin	25
P. AERUGINOSA	P. aeruginosa ciprofloxacin	-25
P. AERUGINOSA	P. aeruginosa ciprofloxacin	12.5
P. AERUGINOSA	P. aeruginosa ciprofloxacin	-0.735294
P. AERUGINOSA	P. aeruginosa gentamicin	NA
P. AERUGINOSA	P. aeruginosa gentamicin	4.34783
P. AERUGINOSA	P. aeruginosa gentamicin	-4.34783
P. AERUGINOSA	P. aeruginosa gentamicin	0
P. AERUGINOSA	P. aeruginosa piperacillin/tazobactam	NA
P. AERUGINOSA	P. aeruginosa piperacillin/tazobactam	-6.66667
P. AERUGINOSA	P. aeruginosa piperacillin/tazobactam	0
P. AERUGINOSA	P. aeruginosa piperacillin/tazobactam	6.66667
P. AERUGINOSA	P. aeruginosa piperacillin/tazobactam	15.5556
E. COLI	E. coli 3rd generation cephalosporins	NA
E. COLI	E. coli 3rd generation cephalosporins	8.7393
E. COLI	E. coli 3rd generation cephalosporins	-6.08177
E. COLI	E. coli 3rd generation cephalosporins	-4.78998
E. COLI	E. coli 3rd generation cephalosporins	4.80205
E. COLI	E. coli 3rd generation cephalosporins	1.36345
E. COLI	E. coli amoxicillin/clavulanic acid	NA
E. COLI	E. coli amoxicillin/clavulanic acid	-3.00454
E. COLI	E. coli amoxicillin/clavulanic acid	15.0794
E. COLI	E. coli amoxicillin/clavulanic acid	-6.80272
E. COLI	E. coli amoxicillin/clavulanic acid	-4.25856
E. COLI	E. coli amoxicillin/clavulanic acid	-5.60538
E. COLI	E. coli carbapenems	NA
E. COLI	E. coli carbapenems	0
E. COLI	E. coli carbapenems	0
E. COLI	E. coli carbapenems	0
E. COLI	E. coli carbapenems	0
E. COLI	E. coli carbapenems	0
E. COLI	E. coli ciprofloxacin	NA
E. COLI	E. coli ciprofloxacin	10.4129
E. COLI	E. coli ciprofloxacin	-5.43862
E. COLI	E. coli ciprofloxacin	-6.96194
E. COLI	E. coli ciprofloxacin	5.88378
E. COLI	E. coli ciprofloxacin	-4.75194
E. COLI	E. coli gentamicin	NA
E. COLI	E. coli gentamicin	4.34243
E. COLI	E. coli gentamicin	2.66033
E. COLI	E. coli gentamicin	-6.2612
E. COLI	E. coli gentamicin	4.56944
E. COLI	E. coli gentamicin	-3.73408
E. COLI	E. coli piperacillin/tazobactam	NA
E. COLI	E. coli piperacillin/tazobactam	11.3673
E. COLI	E. coli piperacillin/tazobactam	-6.03828
E. COLI	E. coli piperacillin/tazobactam	-2.43791
E. COLI	E. coli piperacillin/tazobactam	2.58381
E. COLI	E. coli piperacillin/tazobactam	-1.22896
KLEBSIELLA SP.	Klebsiella sp. 3rd generation cephalosporins	NA
KLEBSIELLA SP.	Klebsiella sp. 3rd generation cephalosporins	3.78788
KLEBSIELLA SP.	Klebsiella sp. 3rd generation cephalosporins	-5.70045
KLEBSIELLA SP.	Klebsiella sp. 3rd generation cephalosporins	-7.34669
KLEBSIELLA SP.	Klebsiella sp. 3rd generation cephalosporins	2.39651
KLEBSIELLA SP.	Klebsiella sp. amoxicillin/clavulanic acid	NA
KLEBSIELLA SP.	Klebsiella sp. amoxicillin/clavulanic acid	63.8889
KLEBSIELLA SP.	Klebsiella sp. amoxicillin/clavulanic acid	-15.1184
KLEBSIELLA SP.	Klebsiella sp. amoxicillin/clavulanic acid	-43.5818
KLEBSIELLA SP.	Klebsiella sp. amoxicillin/clavulanic acid	-8.18868
KLEBSIELLA SP.	Klebsiella sp. carbapenems	NA
KLEBSIELLA SP.	Klebsiella sp. carbapenems	0
KLEBSIELLA SP.	Klebsiella sp. carbapenems	0
KLEBSIELLA SP.	Klebsiella sp. carbapenems	1.85185
KLEBSIELLA SP.	Klebsiella sp. carbapenems	-1.85185
KLEBSIELLA SP.	Klebsiella sp. ciprofloxacin	NA
KLEBSIELLA SP.	Klebsiella sp. ciprofloxacin	-4.67532
KLEBSIELLA SP.	Klebsiella sp. ciprofloxacin	-5.90112
KLEBSIELLA SP.	Klebsiella sp. ciprofloxacin	-6.72515
KLEBSIELLA SP.	Klebsiella sp. ciprofloxacin	6.68934
KLEBSIELLA SP.	Klebsiella sp. gentamicin	NA
KLEBSIELLA SP.	Klebsiella sp. gentamicin	7.45554
KLEBSIELLA SP.	Klebsiella sp. gentamicin	-3.99837
KLEBSIELLA SP.	Klebsiella sp. gentamicin	-8.43455
KLEBSIELLA SP.	Klebsiella sp. gentamicin	5.95777
KLEBSIELLA SP.	Klebsiella sp. piperacillin/tazobactam	NA
KLEBSIELLA SP.	Klebsiella sp. piperacillin/tazobactam	-8.96033
KLEBSIELLA SP.	Klebsiella sp. piperacillin/tazobactam	2.40718
KLEBSIELLA SP.	Klebsiella sp. piperacillin/tazobactam	-2.92398
KLEBSIELLA SP.	Klebsiella sp. piperacillin/tazobactam	-5.11111
MSSA	MSSA clarithromycin	NA
MSSA	MSSA clarithromycin	-7.86644
MSSA	MSSA clarithromycin	29.0323
MSSA	MSSA clarithromycin	-16.1745
MSSA	MSSA clindamycin	NA
MSSA	MSSA clindamycin	16.1879
MSSA	MSSA clindamycin	-10.236
MSSA	MSSA clindamycin	-4.31674
MSSA	MSSA clindamycin	21.8494
MSSA	MSSA clindamycin	-16.5707
MSSA	MSSA erythromycin	NA
MSSA	MSSA erythromycin	16.0873
MSSA	MSSA tetracycline	NA
MSSA	MSSA tetracycline	-3.7963
MSSA	MSSA tetracycline	1.38104
MSSA	MSSA tetracycline	-2.00782
MSSA	MSSA tetracycline	5.1198
MSSA	MSSA tetracycline	-6.80783
MSSA	MSSA vancomycin	NA
MSSA	MSSA vancomycin	0
MSSA	MSSA vancomycin	0
MSSA	MSSA vancomycin	0
P. AERUGINOSA	P. aeruginosa carbapenems	NA
P. AERUGINOSA	P. aeruginosa carbapenems	2.52632
P. AERUGINOSA	P. aeruginosa carbapenems	-10.5263
P. AERUGINOSA	P. aeruginosa carbapenems	3.57143
P. AERUGINOSA	P. aeruginosa carbapenems	2.31092
P. AERUGINOSA	P. aeruginosa ceftazidime	NA
P. AERUGINOSA	P. aeruginosa ceftazidime	-16.6667
P. AERUGINOSA	P. aeruginosa ceftazidime	0
P. AERUGINOSA	P. aeruginosa ceftazidime	0
P. AERUGINOSA	P. aeruginosa ceftazidime	5.88235
P. AERUGINOSA	P. aeruginosa ciprofloxacin	NA
P. AERUGINOSA	P. aeruginosa ciprofloxacin	-0.42735
P. AERUGINOSA	P. aeruginosa ciprofloxacin	-3.7037
P. AERUGINOSA	P. aeruginosa ciprofloxacin	-3.83598
P. AERUGINOSA	P. aeruginosa ciprofloxacin	2.31092
P. AERUGINOSA	P. aeruginosa gentamicin	NA
P. AERUGINOSA	P. aeruginosa gentamicin	8.97436
P. AERUGINOSA	P. aeruginosa gentamicin	-9.25926
P. AERUGINOSA	P. aeruginosa gentamicin	-7.40741
P. AERUGINOSA	P. aeruginosa gentamicin	0
P. AERUGINOSA	P. aeruginosa piperacillin/tazobactam	NA
P. AERUGINOSA	P. aeruginosa piperacillin/tazobactam	15.7778
P. AERUGINOSA	P. aeruginosa piperacillin/tazobactam	-20.0855
P. AERUGINOSA	P. aeruginosa piperacillin/tazobactam	-3.84615
P. AERUGINOSA	P. aeruginosa piperacillin/tazobactam	13.8009
E. COLI	E. coli amoxicillin/clavulanic acid	NA
E. COLI	E. coli amoxicillin/clavulanic acid	-0.125392
E. COLI	E. coli amoxicillin/clavulanic acid	-5.1101
E. COLI	E. coli carbapenems	NA
E. COLI	E. coli carbapenems	0
E. COLI	E. coli ciprofloxacin	NA
E. COLI	E. coli ciprofloxacin	-2.98913
E. COLI	E. coli ciprofloxacin	13.7391
E. COLI	E. coli gentamicin	NA
E. COLI	E. coli gentamicin	-5.97701
E. COLI	E. coli gentamicin	3.22917
E. COLI	E. coli piperacillin/tazobactam	NA
E. COLI	E. coli piperacillin/tazobactam	1.38889
E. COLI	E. coli piperacillin/tazobactam	6.41892
KLEBSIELLA SP.	Klebsiella sp. amoxicillin/clavulanic acid	NA
KLEBSIELLA SP.	Klebsiella sp. amoxicillin/clavulanic acid	-17.3469
KLEBSIELLA SP.	Klebsiella sp. amoxicillin/clavulanic acid	-1.07411
KLEBSIELLA SP.	Klebsiella sp. carbapenems	NA
KLEBSIELLA SP.	Klebsiella sp. carbapenems	0
KLEBSIELLA SP.	Klebsiella sp. ciprofloxacin	NA
KLEBSIELLA SP.	Klebsiella sp. ciprofloxacin	41.1765
KLEBSIELLA SP.	Klebsiella sp. gentamicin	NA
KLEBSIELLA SP.	Klebsiella sp. gentamicin	2.22222
KLEBSIELLA SP.	Klebsiella sp. gentamicin	11.8129
KLEBSIELLA SP.	Klebsiella sp. piperacillin/tazobactam	NA
KLEBSIELLA SP.	Klebsiella sp. piperacillin/tazobactam	-27.6353
KLEBSIELLA SP.	Klebsiella sp. piperacillin/tazobactam	10.5137
MSSA	MSSA clindamycin	NA
MSSA	MSSA clindamycin	-0.888889
MSSA	MSSA erythromycin	NA
MSSA	MSSA erythromycin	1.47059
MSSA	MSSA erythromycin	-13.3333
MSSA	MSSA tetracycline	NA
MSSA	MSSA tetracycline	0
MSSA	MSSA tetracycline	10.6383
MSSA	MSSA vancomycin	NA
MSSA	MSSA vancomycin	0
P. AERUGINOSA	P. aeruginosa ceftazidime	NA
P. AERUGINOSA	P. aeruginosa ciprofloxacin	NA
P. AERUGINOSA	P. aeruginosa ciprofloxacin	0
P. AERUGINOSA	P. aeruginosa piperacillin/tazobactam	NA
P. AERUGINOSA	P. aeruginosa piperacillin/tazobactam	5.55556
E. COLI	E. coli 3rd generation cephalosporins	NA
E. COLI	E. coli 3rd generation cephalosporins	0.698044
E. COLI	E. coli 3rd generation cephalosporins	3.56474
E. COLI	E. coli 3rd generation cephalosporins	1.83183
E. COLI	E. coli 3rd generation cephalosporins	-3.16894
E. COLI	E. coli 3rd generation cephalosporins	-2.56354
E. COLI	E. coli amoxicillin/clavulanic acid	NA
E. COLI	E. coli amoxicillin/clavulanic acid	4.82471
E. COLI	E. coli amoxicillin/clavulanic acid	-20.7196
E. COLI	E. coli amoxicillin/clavulanic acid	5.38017
E. COLI	E. coli amoxicillin/clavulanic acid	7.03053
E. COLI	E. coli amoxicillin/clavulanic acid	0.900562
E. COLI	E. coli carbapenems	NA
E. COLI	E. coli carbapenems	0
E. COLI	E. coli carbapenems	0
E. COLI	E. coli carbapenems	0
E. COLI	E. coli carbapenems	0
E. COLI	E. coli carbapenems	0
E. COLI	E. coli ciprofloxacin	NA
E. COLI	E. coli ciprofloxacin	1.97143
E. COLI	E. coli ciprofloxacin	3.86136
E. COLI	E. coli ciprofloxacin	-0.153186
E. COLI	E. coli ciprofloxacin	-4.68342
E. COLI	E. coli ciprofloxacin	0.449812
E. COLI	E. coli gentamicin	NA
E. COLI	E. coli gentamicin	3.66323
E. COLI	E. coli gentamicin	-2.07341
E. COLI	E. coli gentamicin	1.52108
E. COLI	E. coli gentamicin	-0.140728
E. COLI	E. coli gentamicin	-2.14539
E. COLI	E. coli piperacillin/tazobactam	NA
E. COLI	E. coli piperacillin/tazobactam	1.51555
E. COLI	E. coli piperacillin/tazobactam	-5.60381
E. COLI	E. coli piperacillin/tazobactam	3.72433
E. COLI	E. coli piperacillin/tazobactam	8.79462
E. COLI	E. coli piperacillin/tazobactam	-4.85483
KLEBSIELLA SP.	Klebsiella sp. 3rd generation cephalosporins	NA
KLEBSIELLA SP.	Klebsiella sp. 3rd generation cephalosporins	6.19048
KLEBSIELLA SP.	Klebsiella sp. 3rd generation cephalosporins	-4.88263
KLEBSIELLA SP.	Klebsiella sp. 3rd generation cephalosporins	-5.67293
KLEBSIELLA SP.	Klebsiella sp. 3rd generation cephalosporins	1.63399
KLEBSIELLA SP.	Klebsiella sp. amoxicillin/clavulanic acid	NA
KLEBSIELLA SP.	Klebsiella sp. amoxicillin/clavulanic acid	3.7858
KLEBSIELLA SP.	Klebsiella sp. amoxicillin/clavulanic acid	-4.5185
KLEBSIELLA SP.	Klebsiella sp. amoxicillin/clavulanic acid	-5.50107
KLEBSIELLA SP.	Klebsiella sp. amoxicillin/clavulanic acid	2.14286
KLEBSIELLA SP.	Klebsiella sp. carbapenems	NA
KLEBSIELLA SP.	Klebsiella sp. carbapenems	0
KLEBSIELLA SP.	Klebsiella sp. carbapenems	0
KLEBSIELLA SP.	Klebsiella sp. carbapenems	0
KLEBSIELLA SP.	Klebsiella sp. carbapenems	0
KLEBSIELLA SP.	Klebsiella sp. ciprofloxacin	NA
KLEBSIELLA SP.	Klebsiella sp. ciprofloxacin	8.43434
KLEBSIELLA SP.	Klebsiella sp. ciprofloxacin	-9.60317
KLEBSIELLA SP.	Klebsiella sp. ciprofloxacin	4.04762
KLEBSIELLA SP.	Klebsiella sp. ciprofloxacin	-0.980392
KLEBSIELLA SP.	Klebsiella sp. gentamicin	NA
KLEBSIELLA SP.	Klebsiella sp. gentamicin	-2.17181
KLEBSIELLA SP.	Klebsiella sp. gentamicin	-5.28617
KLEBSIELLA SP.	Klebsiella sp. gentamicin	-1.47059
KLEBSIELLA SP.	Klebsiella sp. gentamicin	2.94118
KLEBSIELLA SP.	Klebsiella sp. piperacillin/tazobactam	NA
KLEBSIELLA SP.	Klebsiella sp. piperacillin/tazobactam	6.00249
KLEBSIELLA SP.	Klebsiella sp. piperacillin/tazobactam	-3.40509
KLEBSIELLA SP.	Klebsiella sp. piperacillin/tazobactam	-2.85714
KLEBSIELLA SP.	Klebsiella sp. piperacillin/tazobactam	-2.34542
MSSA	MSSA erythromycin	NA
MSSA	MSSA erythromycin	0.430108
MSSA	MSSA erythromycin	3.85417
MSSA	MSSA erythromycin	6.62202
MSSA	MSSA erythromycin	-2.2409
MSSA	MSSA erythromycin	-7.28291
MSSA	MSSA tetracycline	NA
MSSA	MSSA tetracycline	5.11299
MSSA	MSSA tetracycline	-5.16676
MSSA	MSSA tetracycline	7.61787
MSSA	MSSA tetracycline	-3.23077
MSSA	MSSA tetracycline	-4.55072
MSSA	MSSA vancomycin	NA
MSSA	MSSA vancomycin	0
MSSA	MSSA vancomycin	0
MSSA	MSSA vancomycin	0
MSSA	MSSA vancomycin	0
MSSA	MSSA vancomycin	0
P. AERUGINOSA	P. aeruginosa carbapenems	NA
P. AERUGINOSA	P. aeruginosa carbapenems	5.26316
P. AERUGINOSA	P. aeruginosa carbapenems	-0.915332
P. AERUGINOSA	P. aeruginosa carbapenems	0.414079
P. AERUGINOSA	P. aeruginosa carbapenems	-1.19048
P. AERUGINOSA	P. aeruginosa ceftazidime	NA
P. AERUGINOSA	P. aeruginosa ceftazidime	0
P. AERUGINOSA	P. aeruginosa ceftazidime	0
P. AERUGINOSA	P. aeruginosa ceftazidime	5
P. AERUGINOSA	P. aeruginosa ceftazidime	-5
P. AERUGINOSA	P. aeruginosa ciprofloxacin	NA
P. AERUGINOSA	P. aeruginosa ciprofloxacin	-3.82775
P. AERUGINOSA	P. aeruginosa ciprofloxacin	-1.09649
P. AERUGINOSA	P. aeruginosa ciprofloxacin	5.35714
P. AERUGINOSA	P. aeruginosa ciprofloxacin	-5.95238
P. AERUGINOSA	P. aeruginosa gentamicin	NA
P. AERUGINOSA	P. aeruginosa gentamicin	0
P. AERUGINOSA	P. aeruginosa gentamicin	4.54545
P. AERUGINOSA	P. aeruginosa piperacillin/tazobactam	NA
P. AERUGINOSA	P. aeruginosa piperacillin/tazobactam	0
P. AERUGINOSA	P. aeruginosa piperacillin/tazobactam	0
P. AERUGINOSA	P. aeruginosa piperacillin/tazobactam	9.52381
P. AERUGINOSA	P. aeruginosa piperacillin/tazobactam	-9.52381
E. COLI	E. coli 3rd generation cephalosporins	NA
E. COLI	E. coli 3rd generation cephalosporins	9.94911
E. COLI	E. coli 3rd generation cephalosporins	-6.69708
E. COLI	E. coli 3rd generation cephalosporins	14.4309
E. COLI	E. coli 3rd generation cephalosporins	-14.8305
E. COLI	E. coli 3rd generation cephalosporins	5.57125
E. COLI	E. coli amoxicillin/clavulanic acid	NA
E. COLI	E. coli amoxicillin/clavulanic acid	16.0795
E. COLI	E. coli amoxicillin/clavulanic acid	-3.1339
E. COLI	E. coli amoxicillin/clavulanic acid	1.28205
E. COLI	E. coli amoxicillin/clavulanic acid	-7.62712
E. COLI	E. coli amoxicillin/clavulanic acid	3.85353
E. COLI	E. coli carbapenems	NA
E. COLI	E. coli carbapenems	0
E. COLI	E. coli carbapenems	0
E. COLI	E. coli carbapenems	0
E. COLI	E. coli carbapenems	0
E. COLI	E. coli carbapenems	0
E. COLI	E. coli ciprofloxacin	NA
E. COLI	E. coli ciprofloxacin	8.46589
E. COLI	E. coli ciprofloxacin	-9.87796
E. COLI	E. coli ciprofloxacin	13.3087
E. COLI	E. coli ciprofloxacin	-4.46239
E. COLI	E. coli ciprofloxacin	-1.38603
E. COLI	E. coli gentamicin	NA
E. COLI	E. coli gentamicin	3.40148
E. COLI	E. coli gentamicin	-6.40756
E. COLI	E. coli gentamicin	15.5139
E. COLI	E. coli gentamicin	-15.4498
E. COLI	E. coli gentamicin	6.26177
E. COLI	E. coli piperacillin/tazobactam	NA
E. COLI	E. coli piperacillin/tazobactam	-1.14041
E. COLI	E. coli piperacillin/tazobactam	2.04815
E. COLI	E. coli piperacillin/tazobactam	-2.9313
E. COLI	E. coli piperacillin/tazobactam	-1.82959
E. COLI	E. coli piperacillin/tazobactam	2.42831
KLEBSIELLA SP.	Klebsiella sp. 3rd generation cephalosporins	NA
KLEBSIELLA SP.	Klebsiella sp. 3rd generation cephalosporins	4.21053
KLEBSIELLA SP.	Klebsiella sp. 3rd generation cephalosporins	-7.09677
KLEBSIELLA SP.	Klebsiella sp. 3rd generation cephalosporins	1.38249
KLEBSIELLA SP.	Klebsiella sp. 3rd generation cephalosporins	4.7619
KLEBSIELLA SP.	Klebsiella sp. amoxicillin/clavulanic acid	NA
KLEBSIELLA SP.	Klebsiella sp. amoxicillin/clavulanic acid	-2.22222
KLEBSIELLA SP.	Klebsiella sp. amoxicillin/clavulanic acid	-3.33333
KLEBSIELLA SP.	Klebsiella sp. amoxicillin/clavulanic acid	19.0476
KLEBSIELLA SP.	Klebsiella sp. amoxicillin/clavulanic acid	-11.9048
KLEBSIELLA SP.	Klebsiella sp. carbapenems	NA
KLEBSIELLA SP.	Klebsiella sp. carbapenems	-1.92982
KLEBSIELLA SP.	Klebsiella sp. carbapenems	-0.107527
KLEBSIELLA SP.	Klebsiella sp. carbapenems	3.91705
KLEBSIELLA SP.	Klebsiella sp. carbapenems	-7.14286
KLEBSIELLA SP.	Klebsiella sp. ciprofloxacin	NA
KLEBSIELLA SP.	Klebsiella sp. ciprofloxacin	3.44828
KLEBSIELLA SP.	Klebsiella sp. ciprofloxacin	6.22914
KLEBSIELLA SP.	Klebsiella sp. ciprofloxacin	4.60829
KLEBSIELLA SP.	Klebsiella sp. ciprofloxacin	-4.7619
KLEBSIELLA SP.	Klebsiella sp. gentamicin	NA
KLEBSIELLA SP.	Klebsiella sp. gentamicin	-3.62976
KLEBSIELLA SP.	Klebsiella sp. gentamicin	-0.229885
KLEBSIELLA SP.	Klebsiella sp. gentamicin	7.61905
KLEBSIELLA SP.	Klebsiella sp. gentamicin	-4.28571
KLEBSIELLA SP.	Klebsiella sp. piperacillin/tazobactam	NA
KLEBSIELLA SP.	Klebsiella sp. piperacillin/tazobactam	-9.25926
KLEBSIELLA SP.	Klebsiella sp. piperacillin/tazobactam	9.25926
KLEBSIELLA SP.	Klebsiella sp. piperacillin/tazobactam	4.7619
KLEBSIELLA SP.	Klebsiella sp. piperacillin/tazobactam	-11.9048
MSSA	MSSA clarithromycin	NA
MSSA	MSSA clarithromycin	6.73759
MSSA	MSSA clarithromycin	1.59574
MSSA	MSSA clarithromycin	-4.16667
MSSA	MSSA clarithromycin	-2.88462
MSSA	MSSA clarithromycin	2.50583
MSSA	MSSA clindamycin	NA
MSSA	MSSA clindamycin	15.2941
MSSA	MSSA clindamycin	-8.94737
MSSA	MSSA clindamycin	-3.66133
MSSA	MSSA clindamycin	6.29291
MSSA	MSSA clindamycin	-4.63659
MSSA	MSSA erythromycin	NA
[truncated: 10,797 more rows]

## Sheet: Figure2b
figure_2b_an
pathogen	pathogen-antibiotic	LTF estimated change over the study period	truncated LTF estimated change over the study period
E. COLI	E. coli 3rd generation cephalosporins	-2.41754	-2.41754
E. COLI	E. coli 3rd generation cephalosporins	7.03736	7.03736
E. COLI	E. coli 3rd generation cephalosporins	4.65021	4.65021
E. COLI	E. coli 3rd generation cephalosporins	5.27599	5.27599
E. COLI	E. coli 3rd generation cephalosporins	3.32364	3.32364
E. COLI	E. coli 3rd generation cephalosporins	0.932913	0.932913
E. COLI	E. coli 3rd generation cephalosporins	0.186139	0.186139
E. COLI	E. coli 3rd generation cephalosporins	22.1024	20
E. COLI	E. coli 3rd generation cephalosporins	-0.0628174	-0.0628174
E. COLI	E. coli 3rd generation cephalosporins	1.5294	1.5294
E. COLI	E. coli 3rd generation cephalosporins	-4.88382	-4.88382
E. COLI	E. coli 3rd generation cephalosporins	2.38086	2.38086
E. COLI	E. coli 3rd generation cephalosporins	6.11213	6.11213
E. COLI	E. coli 3rd generation cephalosporins	2.3858	2.3858
E. COLI	E. coli 3rd generation cephalosporins	4.24069	4.24069
E. COLI	E. coli 3rd generation cephalosporins	-2.77777	-2.77777
E. COLI	E. coli 3rd generation cephalosporins	0.607413	0.607413
E. COLI	E. coli 3rd generation cephalosporins	1.15774	1.15774
E. COLI	E. coli 3rd generation cephalosporins	-0.583977	-0.583977
E. COLI	E. coli 3rd generation cephalosporins	1.762	1.762
E. COLI	E. coli 3rd generation cephalosporins	20.6977	20
E. COLI	E. coli 3rd generation cephalosporins	-4.25317	-4.25317
E. COLI	E. coli 3rd generation cephalosporins	-2.29057	-2.29057
E. COLI	E. coli 3rd generation cephalosporins	4.15153	4.15153
E. COLI	E. coli 3rd generation cephalosporins	3.70876	3.70876
E. COLI	E. coli 3rd generation cephalosporins	-1.2	-1.2
E. COLI	E. coli 3rd generation cephalosporins	1.33222	1.33222
E. COLI	E. coli 3rd generation cephalosporins	-0.57282	-0.57282
E. COLI	E. coli 3rd generation cephalosporins	2.16147	2.16147
E. COLI	E. coli 3rd generation cephalosporins	2.12725	2.12725
E. COLI	E. coli 3rd generation cephalosporins	-2.30573	-2.30573
E. COLI	E. coli 3rd generation cephalosporins	2.2336	2.2336
E. COLI	E. coli 3rd generation cephalosporins	4.74635	4.74635
E. COLI	E. coli 3rd generation cephalosporins	-11.6498	-11.6498
E. COLI	E. coli 3rd generation cephalosporins	-0.218686	-0.218686
E. COLI	E. coli 3rd generation cephalosporins	-0.925715	-0.925715
E. COLI	E. coli 3rd generation cephalosporins	3.50373	3.50373
E. COLI	E. coli 3rd generation cephalosporins	-3.63222	-3.63222
E. COLI	E. coli 3rd generation cephalosporins	-5.17163	-5.17163
E. COLI	E. coli 3rd generation cephalosporins	7.11959	7.11959
E. COLI	E. coli 3rd generation cephalosporins	5.66908	5.66908
E. COLI	E. coli 3rd generation cephalosporins	0.157232	0.157232
E. COLI	E. coli 3rd generation cephalosporins	4.72625	4.72625
E. COLI	E. coli 3rd generation cephalosporins	4.15259	4.15259
E. COLI	E. coli 3rd generation cephalosporins	-2.13061	-2.13061
E. COLI	E. coli 3rd generation cephalosporins	-1.73524	-1.73524
E. COLI	E. coli 3rd generation cephalosporins	5.31283	5.31283
E. COLI	E. coli 3rd generation cephalosporins	-0.987077	-0.987077
E. COLI	E. coli 3rd generation cephalosporins	3.75521	3.75521
E. COLI	E. coli 3rd generation cephalosporins	2.75778	2.75778
E. COLI	E. coli 3rd generation cephalosporins	3.02983	3.02983
E. COLI	E. coli 3rd generation cephalosporins	11.6789	11.6789
E. COLI	E. coli 3rd generation cephalosporins	-2.72997	-2.72997
E. COLI	E. coli 3rd generation cephalosporins	2.82035	2.82035
E. COLI	E. coli 3rd generation cephalosporins	1.07385	1.07385
E. COLI	E. coli 3rd generation cephalosporins	3.39071	3.39071
E. COLI	E. coli 3rd generation cephalosporins	5.66387	5.66387
E. COLI	E. coli 3rd generation cephalosporins	7.67485	7.67485
E. COLI	E. coli 3rd generation cephalosporins	-0.348108	-0.348108
E. COLI	E. coli 3rd generation cephalosporins	-1.7658	-1.7658
E. COLI	E. coli 3rd generation cephalosporins	0.0885284	0.0885284
E. COLI	E. coli 3rd generation cephalosporins	2.82345	2.82345
E. COLI	E. coli 3rd generation cephalosporins	19.4968	19.4968
E. COLI	E. coli 3rd generation cephalosporins	1.47506	1.47506
E. COLI	E. coli 3rd generation cephalosporins	3.66745	3.66745
E. COLI	E. coli 3rd generation cephalosporins	-72.0441	-20
E. COLI	E. coli 3rd generation cephalosporins	-4.96678	-4.96678
E. COLI	E. coli 3rd generation cephalosporins	1.5397	1.5397
E. COLI	E. coli 3rd generation cephalosporins	0.301495	0.301495
E. COLI	E. coli 3rd generation cephalosporins	-1.2828	-1.2828
E. COLI	E. coli 3rd generation cephalosporins	0.67091	0.67091
E. COLI	E. coli 3rd generation cephalosporins	-2.77232	-2.77232
E. COLI	E. coli 3rd generation cephalosporins	11.6847	11.6847
E. COLI	E. coli 3rd generation cephalosporins	6.44079	6.44079
E. COLI	E. coli 3rd generation cephalosporins	-0.931053	-0.931053
E. COLI	E. coli 3rd generation cephalosporins	8.48385	8.48385
E. COLI	E. coli 3rd generation cephalosporins	-2.18911	-2.18911
E. COLI	E. coli 3rd generation cephalosporins	6.04274	6.04274
E. COLI	E. coli 3rd generation cephalosporins	1.12479	1.12479
E. COLI	E. coli 3rd generation cephalosporins	2.14619	2.14619
E. COLI	E. coli 3rd generation cephalosporins	3.6876	3.6876
E. COLI	E. coli 3rd generation cephalosporins	-1.12881	-1.12881
E. COLI	E. coli 3rd generation cephalosporins	2.5228	2.5228
E. COLI	E. coli 3rd generation cephalosporins	2.95729	2.95729
E. COLI	E. coli 3rd generation cephalosporins	6.60926	6.60926
E. COLI	E. coli 3rd generation cephalosporins	0.846266	0.846266
E. COLI	E. coli 3rd generation cephalosporins	5.03702	5.03702
E. COLI	E. coli 3rd generation cephalosporins	-2.6614	-2.6614
E. COLI	E. coli 3rd generation cephalosporins	-2.14473	-2.14473
E. COLI	E. coli 3rd generation cephalosporins	16.1987	16.1987
E. COLI	E. coli 3rd generation cephalosporins	-0.585748	-0.585748
E. COLI	E. coli 3rd generation cephalosporins	0.254182	0.254182
E. COLI	E. coli 3rd generation cephalosporins	-0.286045	-0.286045
E. COLI	E. coli 3rd generation cephalosporins	-7.3197	-7.3197
E. COLI	E. coli 3rd generation cephalosporins	-2.09411	-2.09411
E. COLI	E. coli 3rd generation cephalosporins	-5.43351	-5.43351
E. COLI	E. coli 3rd generation cephalosporins	2.77745	2.77745
E. COLI	E. coli 3rd generation cephalosporins	-4.66745	-4.66745
E. COLI	E. coli 3rd generation cephalosporins	1.99687	1.99687
E. COLI	E. coli 3rd generation cephalosporins	6.69487	6.69487
E. COLI	E. coli 3rd generation cephalosporins	-15.486	-15.486
E. COLI	E. coli 3rd generation cephalosporins	3.70211	3.70211
E. COLI	E. coli 3rd generation cephalosporins	5.29719	5.29719
E. COLI	E. coli 3rd generation cephalosporins	-6.35795	-6.35795
E. COLI	E. coli 3rd generation cephalosporins	-0.0430669	-0.0430669
E. COLI	E. coli 3rd generation cephalosporins	4.92207	4.92207
E. COLI	E. coli 3rd generation cephalosporins	-0.12754	-0.12754
E. COLI	E. coli 3rd generation cephalosporins	-4.64957	-4.64957
E. COLI	E. coli 3rd generation cephalosporins	0.315375	0.315375
E. COLI	E. coli 3rd generation cephalosporins	6.96668	6.96668
E. COLI	E. coli 3rd generation cephalosporins	-0.0445781	-0.0445781
E. COLI	E. coli 3rd generation cephalosporins	3.43993	3.43993
E. COLI	E. coli 3rd generation cephalosporins	1.92159	1.92159
E. COLI	E. coli 3rd generation cephalosporins	-0.404826	-0.404826
E. COLI	E. coli 3rd generation cephalosporins	1.23426	1.23426
E. COLI	E. coli 3rd generation cephalosporins	5.57731	5.57731
E. COLI	E. coli 3rd generation cephalosporins	3.03026	3.03026
E. COLI	E. coli amoxicillin/clavulanic acid	0.619732	0.619732
E. COLI	E. coli amoxicillin/clavulanic acid	-29.1169	-20
E. COLI	E. coli amoxicillin/clavulanic acid	-15.037	-15.037
E. COLI	E. coli amoxicillin/clavulanic acid	23.6467	20
E. COLI	E. coli amoxicillin/clavulanic acid	-7.31261	-7.31261
E. COLI	E. coli amoxicillin/clavulanic acid	6.54333	6.54333
E. COLI	E. coli amoxicillin/clavulanic acid	-1.73551	-1.73551
E. COLI	E. coli amoxicillin/clavulanic acid	6.16854	6.16854
E. COLI	E. coli amoxicillin/clavulanic acid	4.62059	4.62059
E. COLI	E. coli amoxicillin/clavulanic acid	0.252483	0.252483
E. COLI	E. coli amoxicillin/clavulanic acid	3.44523	3.44523
E. COLI	E. coli amoxicillin/clavulanic acid	-4.16886	-4.16886
E. COLI	E. coli amoxicillin/clavulanic acid	10.1676	10.1676
E. COLI	E. coli amoxicillin/clavulanic acid	8.64075	8.64075
E. COLI	E. coli amoxicillin/clavulanic acid	-4.89621	-4.89621
E. COLI	E. coli amoxicillin/clavulanic acid	2.97436	2.97436
E. COLI	E. coli amoxicillin/clavulanic acid	4.81369	4.81369
E. COLI	E. coli amoxicillin/clavulanic acid	18.088	18.088
E. COLI	E. coli amoxicillin/clavulanic acid	-21.2894	-20
E. COLI	E. coli amoxicillin/clavulanic acid	3.76819	3.76819
E. COLI	E. coli amoxicillin/clavulanic acid	-12.5906	-12.5906
E. COLI	E. coli amoxicillin/clavulanic acid	-8.57081	-8.57081
E. COLI	E. coli amoxicillin/clavulanic acid	-7.84229	-7.84229
E. COLI	E. coli amoxicillin/clavulanic acid	-10.7942	-10.7942
E. COLI	E. coli amoxicillin/clavulanic acid	-7.58731	-7.58731
E. COLI	E. coli amoxicillin/clavulanic acid	-5.69446	-5.69446
E. COLI	E. coli amoxicillin/clavulanic acid	-7.3109	-7.3109
E. COLI	E. coli amoxicillin/clavulanic acid	-3.83334	-3.83334
E. COLI	E. coli amoxicillin/clavulanic acid	-5.02365	-5.02365
E. COLI	E. coli amoxicillin/clavulanic acid	-27.293	-20
E. COLI	E. coli amoxicillin/clavulanic acid	-3.46188	-3.46188
E. COLI	E. coli amoxicillin/clavulanic acid	-3.17628	-3.17628
E. COLI	E. coli amoxicillin/clavulanic acid	5.68562	5.68562
E. COLI	E. coli amoxicillin/clavulanic acid	-5.60648	-5.60648
E. COLI	E. coli amoxicillin/clavulanic acid	9.58451	9.58451
E. COLI	E. coli amoxicillin/clavulanic acid	-17.9381	-17.9381
E. COLI	E. coli amoxicillin/clavulanic acid	-3.32411	-3.32411
E. COLI	E. coli amoxicillin/clavulanic acid	10.2291	10.2291
E. COLI	E. coli amoxicillin/clavulanic acid	-0.914145	-0.914145
E. COLI	E. coli amoxicillin/clavulanic acid	26.2022	20
E. COLI	E. coli amoxicillin/clavulanic acid	20.1121	20
E. COLI	E. coli amoxicillin/clavulanic acid	-9.90377	-9.90377
E. COLI	E. coli amoxicillin/clavulanic acid	3.39252	3.39252
E. COLI	E. coli amoxicillin/clavulanic acid	-12.8041	-12.8041
E. COLI	E. coli amoxicillin/clavulanic acid	4.90221	4.90221
E. COLI	E. coli amoxicillin/clavulanic acid	9.16097	9.16097
E. COLI	E. coli amoxicillin/clavulanic acid	-21.6214	-20
E. COLI	E. coli amoxicillin/clavulanic acid	-13.0887	-13.0887
E. COLI	E. coli amoxicillin/clavulanic acid	-3.8386	-3.8386
E. COLI	E. coli amoxicillin/clavulanic acid	11.53	11.53
E. COLI	E. coli amoxicillin/clavulanic acid	-2.79675	-2.79675
E. COLI	E. coli amoxicillin/clavulanic acid	-2.52967	-2.52967
E. COLI	E. coli amoxicillin/clavulanic acid	10.2652	10.2652
E. COLI	E. coli amoxicillin/clavulanic acid	7.31117	7.31117
E. COLI	E. coli amoxicillin/clavulanic acid	-9.38525	-9.38525
E. COLI	E. coli amoxicillin/clavulanic acid	-5.4189	-5.4189
E. COLI	E. coli amoxicillin/clavulanic acid	5.39599	5.39599
E. COLI	E. coli amoxicillin/clavulanic acid	8.90403	8.90403
E. COLI	E. coli amoxicillin/clavulanic acid	1.61923	1.61923
E. COLI	E. coli amoxicillin/clavulanic acid	12.8855	12.8855
E. COLI	E. coli amoxicillin/clavulanic acid	-14.7287	-14.7287
E. COLI	E. coli amoxicillin/clavulanic acid	-36.1998	-20
E. COLI	E. coli amoxicillin/clavulanic acid	36.5338	20
E. COLI	E. coli amoxicillin/clavulanic acid	-0.207943	-0.207943
E. COLI	E. coli amoxicillin/clavulanic acid	-0.970025	-0.970025
E. COLI	E. coli amoxicillin/clavulanic acid	2.15571	2.15571
E. COLI	E. coli amoxicillin/clavulanic acid	-2.39325	-2.39325
E. COLI	E. coli amoxicillin/clavulanic acid	-8.81008	-8.81008
E. COLI	E. coli amoxicillin/clavulanic acid	-16.363	-16.363
E. COLI	E. coli amoxicillin/clavulanic acid	13.0031	13.0031
E. COLI	E. coli amoxicillin/clavulanic acid	-10.9613	-10.9613
E. COLI	E. coli amoxicillin/clavulanic acid	-12.6508	-12.6508
E. COLI	E. coli amoxicillin/clavulanic acid	2.11931	2.11931
E. COLI	E. coli amoxicillin/clavulanic acid	-12.0625	-12.0625
E. COLI	E. coli amoxicillin/clavulanic acid	8.94477	8.94477
E. COLI	E. coli amoxicillin/clavulanic acid	-2.59861	-2.59861
E. COLI	E. coli amoxicillin/clavulanic acid	13.251	13.251
E. COLI	E. coli amoxicillin/clavulanic acid	13.645	13.645
E. COLI	E. coli amoxicillin/clavulanic acid	2.42231	2.42231
E. COLI	E. coli amoxicillin/clavulanic acid	-0.179976	-0.179976
E. COLI	E. coli amoxicillin/clavulanic acid	14.2543	14.2543
E. COLI	E. coli amoxicillin/clavulanic acid	-0.589366	-0.589366
E. COLI	E. coli amoxicillin/clavulanic acid	-11.507	-11.507
E. COLI	E. coli amoxicillin/clavulanic acid	1.26037	1.26037
E. COLI	E. coli amoxicillin/clavulanic acid	-12.7809	-12.7809
E. COLI	E. coli amoxicillin/clavulanic acid	-5.0328	-5.0328
E. COLI	E. coli amoxicillin/clavulanic acid	13.1089	13.1089
E. COLI	E. coli amoxicillin/clavulanic acid	5.87259	5.87259
E. COLI	E. coli amoxicillin/clavulanic acid	-4.63786	-4.63786
E. COLI	E. coli amoxicillin/clavulanic acid	22.7472	20
E. COLI	E. coli amoxicillin/clavulanic acid	0.137955	0.137955
E. COLI	E. coli amoxicillin/clavulanic acid	13.9	13.9
E. COLI	E. coli amoxicillin/clavulanic acid	-8.22323	-8.22323
E. COLI	E. coli amoxicillin/clavulanic acid	22.714	20
E. COLI	E. coli amoxicillin/clavulanic acid	-10.7723	-10.7723
E. COLI	E. coli amoxicillin/clavulanic acid	2.98849	2.98849
E. COLI	E. coli amoxicillin/clavulanic acid	-9.34432	-9.34432
E. COLI	E. coli amoxicillin/clavulanic acid	-13.316	-13.316
E. COLI	E. coli amoxicillin/clavulanic acid	-9.87478	-9.87478
E. COLI	E. coli amoxicillin/clavulanic acid	-4.38214	-4.38214
E. COLI	E. coli amoxicillin/clavulanic acid	21.9023	20
E. COLI	E. coli amoxicillin/clavulanic acid	-16.2281	-16.2281
E. COLI	E. coli amoxicillin/clavulanic acid	15.4396	15.4396
E. COLI	E. coli amoxicillin/clavulanic acid	-4.50664	-4.50664
E. COLI	E. coli amoxicillin/clavulanic acid	-2.89382	-2.89382
E. COLI	E. coli amoxicillin/clavulanic acid	-6.29814	-6.29814
E. COLI	E. coli amoxicillin/clavulanic acid	4.92478	4.92478
E. COLI	E. coli amoxicillin/clavulanic acid	3.58792	3.58792
E. COLI	E. coli amoxicillin/clavulanic acid	4.93122	4.93122
E. COLI	E. coli amoxicillin/clavulanic acid	3.26179	3.26179
E. COLI	E. coli amoxicillin/clavulanic acid	-9.86393	-9.86393
E. COLI	E. coli amoxicillin/clavulanic acid	-4.84786	-4.84786
E. COLI	E. coli amoxicillin/clavulanic acid	20.3866	20
E. COLI	E. coli amoxicillin/clavulanic acid	11.2394	11.2394
E. COLI	E. coli amoxicillin/clavulanic acid	6.24032	6.24032
E. COLI	E. coli amoxicillin/clavulanic acid	12.7104	12.7104
E. COLI	E. coli amoxicillin/clavulanic acid	11.56	11.56
E. COLI	E. coli carbapenems	0	0
E. COLI	E. coli carbapenems	-0.254194	-0.254194
E. COLI	E. coli carbapenems	0	0
E. COLI	E. coli carbapenems	0.149328	0.149328
E. COLI	E. coli carbapenems	0	0
E. COLI	E. coli carbapenems	0.291545	0.291545
E. COLI	E. coli carbapenems	-0.17189	-0.17189
E. COLI	E. coli carbapenems	0	0
E. COLI	E. coli carbapenems	0.0329924	0.0329924
E. COLI	E. coli carbapenems	0	0
E. COLI	E. coli carbapenems	0.198965	0.198965
E. COLI	E. coli carbapenems	-0.0368189	-0.0368189
E. COLI	E. coli carbapenems	0	0
E. COLI	E. coli carbapenems	0	0
E. COLI	E. coli carbapenems	0	0
E. COLI	E. coli carbapenems	1.07895	1.07895
E. COLI	E. coli carbapenems	0.117468	0.117468
E. COLI	E. coli carbapenems	0.305298	0.305298
E. COLI	E. coli carbapenems	0	0
E. COLI	E. coli carbapenems	0	0
E. COLI	E. coli carbapenems	0.0903589	0.0903589
E. COLI	E. coli carbapenems	1.63747	1.63747
E. COLI	E. coli carbapenems	0.238561	0.238561
E. COLI	E. coli carbapenems	0	0
E. COLI	E. coli carbapenems	0	0
E. COLI	E. coli carbapenems	-0.541126	-0.541126
E. COLI	E. coli carbapenems	0	0
E. COLI	E. coli carbapenems	0.262103	0.262103
E. COLI	E. coli carbapenems	0	0
E. COLI	E. coli carbapenems	0	0
E. COLI	E. coli carbapenems	0.168726	0.168726
E. COLI	E. coli carbapenems	-0.326201	-0.326201
E. COLI	E. coli carbapenems	0.08963	0.08963
E. COLI	E. coli carbapenems	0.0505285	0.0505285
E. COLI	E. coli carbapenems	0	0
E. COLI	E. coli carbapenems	0	0
E. COLI	E. coli carbapenems	0	0
E. COLI	E. coli carbapenems	0	0
E. COLI	E. coli carbapenems	0.144084	0.144084
E. COLI	E. coli carbapenems	0.0602773	0.0602773
E. COLI	E. coli carbapenems	0.0887311	0.0887311
E. COLI	E. coli carbapenems	0	0
E. COLI	E. coli carbapenems	1.81265	1.81265
E. COLI	E. coli carbapenems	0	0
E. COLI	E. coli carbapenems	0	0
E. COLI	E. coli carbapenems	1.40056	1.40056
E. COLI	E. coli carbapenems	0	0
E. COLI	E. coli carbapenems	-0.387915	-0.387915
E. COLI	E. coli carbapenems	-0.0641766	-0.0641766
E. COLI	E. coli carbapenems	0	0
E. COLI	E. coli carbapenems	0	0
E. COLI	E. coli carbapenems	7.72201	7.72201
E. COLI	E. coli carbapenems	0	0
E. COLI	E. coli carbapenems	0	0
E. COLI	E. coli carbapenems	-1.66251	-1.66251
E. COLI	E. coli carbapenems	0	0
E. COLI	E. coli carbapenems	-0.221484	-0.221484
E. COLI	E. coli carbapenems	0	0
E. COLI	E. coli carbapenems	0.2741	0.2741
E. COLI	E. coli carbapenems	-0.0707214	-0.0707214
E. COLI	E. coli carbapenems	0	0
E. COLI	E. coli carbapenems	0.393185	0.393185
E. COLI	E. coli carbapenems	0	0
E. COLI	E. coli carbapenems	0	0
E. COLI	E. coli carbapenems	0	0
E. COLI	E. coli carbapenems	0	0
E. COLI	E. coli carbapenems	0.271592	0.271592
E. COLI	E. coli carbapenems	0	0
E. COLI	E. coli carbapenems	-0.529204	-0.529204
E. COLI	E. coli carbapenems	0.389301	0.389301
E. COLI	E. coli carbapenems	0.667557	0.667557
E. COLI	E. coli carbapenems	0	0
E. COLI	E. coli carbapenems	-0.140797	-0.140797
E. COLI	E. coli carbapenems	0	0
E. COLI	E. coli carbapenems	0.373975	0.373975
E. COLI	E. coli carbapenems	0	0
E. COLI	E. coli carbapenems	0	0
E. COLI	E. coli carbapenems	0	0
E. COLI	E. coli carbapenems	0.255275	0.255275
E. COLI	E. coli carbapenems	0	0
E. COLI	E. coli carbapenems	0.164204	0.164204
E. COLI	E. coli carbapenems	-0.471075	-0.471075
E. COLI	E. coli carbapenems	0	0
E. COLI	E. coli carbapenems	0	0
E. COLI	E. coli carbapenems	0	0
E. COLI	E. coli carbapenems	0	0
E. COLI	E. coli carbapenems	0.381851	0.381851
E. COLI	E. coli carbapenems	0	0
E. COLI	E. coli carbapenems	0	0
E. COLI	E. coli carbapenems	0	0
E. COLI	E. coli carbapenems	0	0
E. COLI	E. coli carbapenems	0	0
E. COLI	E. coli carbapenems	0	0
E. COLI	E. coli carbapenems	0.662252	0.662252
E. COLI	E. coli carbapenems	0	0
E. COLI	E. coli carbapenems	0.504108	0.504108
E. COLI	E. coli carbapenems	0	0
E. COLI	E. coli carbapenems	0.398517	0.398517
E. COLI	E. coli carbapenems	0.078637	0.078637
E. COLI	E. coli carbapenems	0.21978	0.21978
E. COLI	E. coli carbapenems	0	0
E. COLI	E. coli carbapenems	0	0
E. COLI	E. coli carbapenems	-0.112782	-0.112782
E. COLI	E. coli carbapenems	-7.77156e-16	-7.77156e-16
E. COLI	E. coli carbapenems	0.159274	0.159274
E. COLI	E. coli carbapenems	-0.201207	-0.201207
E. COLI	E. coli carbapenems	0	0
E. COLI	E. coli carbapenems	0.119148	0.119148
E. COLI	E. coli carbapenems	0.206675	0.206675
E. COLI	E. coli carbapenems	0	0
E. COLI	E. coli carbapenems	0	0
E. COLI	E. coli carbapenems	0	0
E. COLI	E. coli carbapenems	0.349247	0.349247
E. COLI	E. coli carbapenems	0.628019	0.628019
E. COLI	E. coli carbapenems	0	0
E. COLI	E. coli carbapenems	0	0
E. COLI	E. coli carbapenems	0.164835	0.164835
E. COLI	E. coli carbapenems	-0.0711913	-0.0711913
E. COLI	E. coli ciprofloxacin	2.9833	2.9833
E. COLI	E. coli ciprofloxacin	-0.204129	-0.204129
E. COLI	E. coli ciprofloxacin	-2.61078	-2.61078
E. COLI	E. coli ciprofloxacin	5.82186	5.82186
E. COLI	E. coli ciprofloxacin	-3.03583	-3.03583
E. COLI	E. coli ciprofloxacin	0.455842	0.455842
E. COLI	E. coli ciprofloxacin	-11.0467	-11.0467
E. COLI	E. coli ciprofloxacin	-2.47058	-2.47058
E. COLI	E. coli ciprofloxacin	3.29176	3.29176
E. COLI	E. coli ciprofloxacin	4.41863	4.41863
E. COLI	E. coli ciprofloxacin	-3.40031	-3.40031
E. COLI	E. coli ciprofloxacin	-4.34282	-4.34282
E. COLI	E. coli ciprofloxacin	3.05693	3.05693
E. COLI	E. coli ciprofloxacin	0.961602	0.961602
E. COLI	E. coli ciprofloxacin	-3.50868	-3.50868
E. COLI	E. coli ciprofloxacin	14.6961	14.6961
E. COLI	E. coli ciprofloxacin	-5.81676	-5.81676
E. COLI	E. coli ciprofloxacin	5.82764	5.82764
E. COLI	E. coli ciprofloxacin	-2.89454	-2.89454
E. COLI	E. coli ciprofloxacin	-16.5247	-16.5247
E. COLI	E. coli ciprofloxacin	2.0899	2.0899
E. COLI	E. coli ciprofloxacin	0.511781	0.511781
E. COLI	E. coli ciprofloxacin	-14.1069	-14.1069
E. COLI	E. coli ciprofloxacin	5.78934	5.78934
E. COLI	E. coli ciprofloxacin	0.232881	0.232881
E. COLI	E. coli ciprofloxacin	0.943352	0.943352
E. COLI	E. coli ciprofloxacin	0.363913	0.363913
E. COLI	E. coli ciprofloxacin	1.16208	1.16208
E. COLI	E. coli ciprofloxacin	-5.94776	-5.94776
E. COLI	E. coli ciprofloxacin	-17.4533	-17.4533
E. COLI	E. coli ciprofloxacin	4.16161	4.16161
E. COLI	E. coli ciprofloxacin	8.98031	8.98031
E. COLI	E. coli ciprofloxacin	1.41265	1.41265
E. COLI	E. coli ciprofloxacin	-4.51823	-4.51823
E. COLI	E. coli ciprofloxacin	-6.1449	-6.1449
E. COLI	E. coli ciprofloxacin	-0.273511	-0.273511
E. COLI	E. coli ciprofloxacin	2.27924	2.27924
E. COLI	E. coli ciprofloxacin	-3.01976	-3.01976
E. COLI	E. coli ciprofloxacin	-6.0198	-6.0198
E. COLI	E. coli ciprofloxacin	1.68297	1.68297
E. COLI	E. coli ciprofloxacin	26.875	20
E. COLI	E. coli ciprofloxacin	-0.448145	-0.448145
E. COLI	E. coli ciprofloxacin	-3.60911	-3.60911
E. COLI	E. coli ciprofloxacin	-0.117467	-0.117467
E. COLI	E. coli ciprofloxacin	3.68409	3.68409
E. COLI	E. coli ciprofloxacin	5.85515	5.85515
E. COLI	E. coli ciprofloxacin	2.24622	2.24622
E. COLI	E. coli ciprofloxacin	-0.256327	-0.256327
E. COLI	E. coli ciprofloxacin	-8.54589	-8.54589
E. COLI	E. coli ciprofloxacin	2.07239	2.07239
E. COLI	E. coli ciprofloxacin	-0.575707	-0.575707
E. COLI	E. coli ciprofloxacin	8.15124	8.15124
E. COLI	E. coli ciprofloxacin	-5.14842	-5.14842
E. COLI	E. coli ciprofloxacin	0.766172	0.766172
E. COLI	E. coli ciprofloxacin	11.0743	11.0743
E. COLI	E. coli ciprofloxacin	11.5102	11.5102
E. COLI	E. coli ciprofloxacin	-5.73705	-5.73705
E. COLI	E. coli ciprofloxacin	-7.26359	-7.26359
E. COLI	E. coli ciprofloxacin	4.86105	4.86105
E. COLI	E. coli ciprofloxacin	-1.52728	-1.52728
E. COLI	E. coli ciprofloxacin	-5.50486	-5.50486
E. COLI	E. coli ciprofloxacin	-5.18378	-5.18378
E. COLI	E. coli ciprofloxacin	1.55153	1.55153
E. COLI	E. coli ciprofloxacin	-0.413053	-0.413053
E. COLI	E. coli ciprofloxacin	-1.04637	-1.04637
E. COLI	E. coli ciprofloxacin	-4.87645	-4.87645
E. COLI	E. coli ciprofloxacin	11.1716	11.1716
E. COLI	E. coli ciprofloxacin	0.0563883	0.0563883
E. COLI	E. coli ciprofloxacin	-6.23896	-6.23896
E. COLI	E. coli ciprofloxacin	-2.92457	-2.92457
E. COLI	E. coli ciprofloxacin	-9.07065	-9.07065
E. COLI	E. coli ciprofloxacin	-0.896306	-0.896306
E. COLI	E. coli ciprofloxacin	6.89638	6.89638
E. COLI	E. coli ciprofloxacin	1.99837	1.99837
E. COLI	E. coli ciprofloxacin	-0.374153	-0.374153
E. COLI	E. coli ciprofloxacin	-4.39879	-4.39879
E. COLI	E. coli ciprofloxacin	0.593009	0.593009
E. COLI	E. coli ciprofloxacin	5.77921	5.77921
E. COLI	E. coli ciprofloxacin	3.98186	3.98186
E. COLI	E. coli ciprofloxacin	-1.43747	-1.43747
E. COLI	E. coli ciprofloxacin	-2.48603	-2.48603
E. COLI	E. coli ciprofloxacin	-4.11076	-4.11076
E. COLI	E. coli ciprofloxacin	-4.86535	-4.86535
E. COLI	E. coli ciprofloxacin	-1.18497	-1.18497
E. COLI	E. coli ciprofloxacin	7.32068	7.32068
E. COLI	E. coli ciprofloxacin	-2.76481	-2.76481
E. COLI	E. coli ciprofloxacin	0.0158383	0.0158383
E. COLI	E. coli ciprofloxacin	-0.786294	-0.786294
E. COLI	E. coli ciprofloxacin	-0.742904	-0.742904
E. COLI	E. coli ciprofloxacin	0.527551	0.527551
E. COLI	E. coli ciprofloxacin	-1.49044	-1.49044
E. COLI	E. coli ciprofloxacin	9.05165	9.05165
E. COLI	E. coli ciprofloxacin	5.46574	5.46574
E. COLI	E. coli ciprofloxacin	10.2236	10.2236
E. COLI	E. coli ciprofloxacin	-5.77717	-5.77717
E. COLI	E. coli ciprofloxacin	-3.24406	-3.24406
E. COLI	E. coli ciprofloxacin	-3.77834	-3.77834
E. COLI	E. coli ciprofloxacin	-3.3856	-3.3856
E. COLI	E. coli ciprofloxacin	-5.13118	-5.13118
E. COLI	E. coli ciprofloxacin	0.400267	0.400267
E. COLI	E. coli ciprofloxacin	-9.83709	-9.83709
E. COLI	E. coli ciprofloxacin	1.65461	1.65461
E. COLI	E. coli ciprofloxacin	-12.1991	-12.1991
E. COLI	E. coli ciprofloxacin	4.52346	4.52346
E. COLI	E. coli ciprofloxacin	-6.47445	-6.47445
E. COLI	E. coli ciprofloxacin	4.98053	4.98053
E. COLI	E. coli ciprofloxacin	-5.84529	-5.84529
E. COLI	E. coli ciprofloxacin	-5.19073	-5.19073
E. COLI	E. coli ciprofloxacin	1.89639	1.89639
E. COLI	E. coli ciprofloxacin	-6.4941	-6.4941
E. COLI	E. coli ciprofloxacin	0.422453	0.422453
E. COLI	E. coli ciprofloxacin	-3.73305	-3.73305
E. COLI	E. coli ciprofloxacin	2.94904	2.94904
E. COLI	E. coli ciprofloxacin	-1.41878	-1.41878
E. COLI	E. coli ciprofloxacin	-4.3614	-4.3614
E. COLI	E. coli ciprofloxacin	-3.92212	-3.92212
E. COLI	E. coli ciprofloxacin	-5.31191	-5.31191
E. COLI	E. coli gentamicin	0.389798	0.389798
E. COLI	E. coli gentamicin	15.5062	15.5062
E. COLI	E. coli gentamicin	-1.49011	-1.49011
E. COLI	E. coli gentamicin	4.16465	4.16465
E. COLI	E. coli gentamicin	2.53171	2.53171
E. COLI	E. coli gentamicin	3.31958	3.31958
E. COLI	E. coli gentamicin	-0.286702	-0.286702
E. COLI	E. coli gentamicin	5.83065	5.83065
E. COLI	E. coli gentamicin	-2.11361	-2.11361
E. COLI	E. coli gentamicin	-3.54495	-3.54495
E. COLI	E. coli gentamicin	-1.91951	-1.91951
E. COLI	E. coli gentamicin	6.97872	6.97872
E. COLI	E. coli gentamicin	-1.75255	-1.75255
E. COLI	E. coli gentamicin	1.91949	1.91949
E. COLI	E. coli gentamicin	0.0731941	0.0731941
E. COLI	E. coli gentamicin	-3.88041	-3.88041
E. COLI	E. coli gentamicin	-3.20213	-3.20213
E. COLI	E. coli gentamicin	3.61979	3.61979
E. COLI	E. coli gentamicin	0.120283	0.120283
E. COLI	E. coli gentamicin	-0.148659	-0.148659
E. COLI	E. coli gentamicin	-1.74103	-1.74103
E. COLI	E. coli gentamicin	3.94232	3.94232
E. COLI	E. coli gentamicin	-1.14198	-1.14198
E. COLI	E. coli gentamicin	0.969644	0.969644
E. COLI	E. coli gentamicin	2.7485	2.7485
E. COLI	E. coli gentamicin	-1.26686	-1.26686
E. COLI	E. coli gentamicin	1.49025	1.49025
E. COLI	E. coli gentamicin	2.43335	2.43335
E. COLI	E. coli gentamicin	2.49109	2.49109
E. COLI	E. coli gentamicin	-1.61692	-1.61692
E. COLI	E. coli gentamicin	-1.29362	-1.29362
E. COLI	E. coli gentamicin	-2.76939	-2.76939
E. COLI	E. coli gentamicin	0.509404	0.509404
E. COLI	E. coli gentamicin	1.59464	1.59464
E. COLI	E. coli gentamicin	0.0993583	0.0993583
E. COLI	E. coli gentamicin	-2.87661	-2.87661
E. COLI	E. coli gentamicin	-1.82799	-1.82799
E. COLI	E. coli gentamicin	-0.321385	-0.321385
E. COLI	E. coli gentamicin	2.36621	2.36621
E. COLI	E. coli gentamicin	-2.79639	-2.79639
E. COLI	E. coli gentamicin	1.20043	1.20043
E. COLI	E. coli gentamicin	3.42109	3.42109
E. COLI	E. coli gentamicin	0.0637587	0.0637587
E. COLI	E. coli gentamicin	1.62767	1.62767
E. COLI	E. coli gentamicin	5.57219	5.57219
E. COLI	E. coli gentamicin	-0.265634	-0.265634
E. COLI	E. coli gentamicin	-5.82006	-5.82006
E. COLI	E. coli gentamicin	-2.80234	-2.80234
E. COLI	E. coli gentamicin	-8.00956	-8.00956
E. COLI	E. coli gentamicin	0.57132	0.57132
E. COLI	E. coli gentamicin	3.5012	3.5012
E. COLI	E. coli gentamicin	4.95746	4.95746
E. COLI	E. coli gentamicin	2.54316	2.54316
E. COLI	E. coli gentamicin	1.27801	1.27801
E. COLI	E. coli gentamicin	1.82702	1.82702
E. COLI	E. coli gentamicin	-0.927787	-0.927787
E. COLI	E. coli gentamicin	1.3215	1.3215
E. COLI	E. coli gentamicin	-0.586173	-0.586173
E. COLI	E. coli gentamicin	-0.940918	-0.940918
E. COLI	E. coli gentamicin	-6.143	-6.143
E. COLI	E. coli gentamicin	2.54435	2.54435
E. COLI	E. coli gentamicin	-3.78963	-3.78963
E. COLI	E. coli gentamicin	-5.06046	-5.06046
E. COLI	E. coli gentamicin	-2.91329	-2.91329
E. COLI	E. coli gentamicin	1.60147	1.60147
E. COLI	E. coli gentamicin	2.79381	2.79381
E. COLI	E. coli gentamicin	0.647017	0.647017
E. COLI	E. coli gentamicin	4.9237	4.9237
E. COLI	E. coli gentamicin	2.55178	2.55178
E. COLI	E. coli gentamicin	-4.32564	-4.32564
E. COLI	E. coli gentamicin	1.31412	1.31412
E. COLI	E. coli gentamicin	3.95158	3.95158
E. COLI	E. coli gentamicin	0.649974	0.649974
E. COLI	E. coli gentamicin	-4.81295	-4.81295
E. COLI	E. coli gentamicin	-0.185587	-0.185587
E. COLI	E. coli gentamicin	0.756202	0.756202
E. COLI	E. coli gentamicin	-2.64233	-2.64233
E. COLI	E. coli gentamicin	-6.58387	-6.58387
E. COLI	E. coli gentamicin	1.61159	1.61159
E. COLI	E. coli gentamicin	-0.659261	-0.659261
E. COLI	E. coli gentamicin	2.82955	2.82955
E. COLI	E. coli gentamicin	0.326773	0.326773
E. COLI	E. coli gentamicin	-3.52137	-3.52137
E. COLI	E. coli gentamicin	-1.9244	-1.9244
E. COLI	E. coli gentamicin	-1.85748	-1.85748
E. COLI	E. coli gentamicin	-3.58495	-3.58495
E. COLI	E. coli gentamicin	3.04371	3.04371
E. COLI	E. coli gentamicin	0.141512	0.141512
E. COLI	E. coli gentamicin	-6.06022	-6.06022
E. COLI	E. coli gentamicin	1.09412	1.09412
E. COLI	E. coli gentamicin	5.04417	5.04417
E. COLI	E. coli gentamicin	1.53436	1.53436
E. COLI	E. coli gentamicin	2.83881	2.83881
E. COLI	E. coli gentamicin	2.2118	2.2118
E. COLI	E. coli gentamicin	-3.86474	-3.86474
E. COLI	E. coli gentamicin	-0.796716	-0.796716
E. COLI	E. coli gentamicin	-15.6344	-15.6344
E. COLI	E. coli gentamicin	6.31042	6.31042
E. COLI	E. coli gentamicin	1.79833	1.79833
E. COLI	E. coli gentamicin	4.29888	4.29888
E. COLI	E. coli gentamicin	-6.86961	-6.86961
E. COLI	E. coli gentamicin	0.367909	0.367909
E. COLI	E. coli gentamicin	1.65129	1.65129
E. COLI	E. coli gentamicin	-0.77175	-0.77175
E. COLI	E. coli gentamicin	-0.290405	-0.290405
E. COLI	E. coli gentamicin	3.12967	3.12967
E. COLI	E. coli gentamicin	1.86892	1.86892
E. COLI	E. coli gentamicin	-5.4516	-5.4516
E. COLI	E. coli gentamicin	5.03527	5.03527
E. COLI	E. coli gentamicin	-0.842417	-0.842417
E. COLI	E. coli gentamicin	0.233902	0.233902
E. COLI	E. coli gentamicin	-4.64931	-4.64931
E. COLI	E. coli gentamicin	-2.06776	-2.06776
E. COLI	E. coli gentamicin	3.83887	3.83887
E. COLI	E. coli gentamicin	4.85015	4.85015
E. COLI	E. coli gentamicin	-3.28344	-3.28344
E. COLI	E. coli gentamicin	4.52352	4.52352
E. COLI	E. coli gentamicin	4.98858	4.98858
E. COLI	E. coli piperacillin/tazobactam	-2.86891	-2.86891
E. COLI	E. coli piperacillin/tazobactam	-4.51305	-4.51305
E. COLI	E. coli piperacillin/tazobactam	1.34359	1.34359
E. COLI	E. coli piperacillin/tazobactam	9.23165	9.23165
E. COLI	E. coli piperacillin/tazobactam	1.44009	1.44009
E. COLI	E. coli piperacillin/tazobactam	1.34367	1.34367
E. COLI	E. coli piperacillin/tazobactam	2.01402	2.01402
E. COLI	E. coli piperacillin/tazobactam	1.97741	1.97741
E. COLI	E. coli piperacillin/tazobactam	9.09824	9.09824
E. COLI	E. coli piperacillin/tazobactam	3.19181	3.19181
E. COLI	E. coli piperacillin/tazobactam	-2.63934	-2.63934
E. COLI	E. coli piperacillin/tazobactam	0.704712	0.704712
E. COLI	E. coli piperacillin/tazobactam	-0.221337	-0.221337
E. COLI	E. coli piperacillin/tazobactam	-14.986	-14.986
E. COLI	E. coli piperacillin/tazobactam	0.742019	0.742019
E. COLI	E. coli piperacillin/tazobactam	-7.41352	-7.41352
E. COLI	E. coli piperacillin/tazobactam	-3.33225	-3.33225
E. COLI	E. coli piperacillin/tazobactam	-45.0957	-20
E. COLI	E. coli piperacillin/tazobactam	1.96393	1.96393
E. COLI	E. coli piperacillin/tazobactam	-2.45416	-2.45416
E. COLI	E. coli piperacillin/tazobactam	7.70381	7.70381
E. COLI	E. coli piperacillin/tazobactam	-2.56402	-2.56402
E. COLI	E. coli piperacillin/tazobactam	7.53329	7.53329
E. COLI	E. coli piperacillin/tazobactam	-1.79809	-1.79809
E. COLI	E. coli piperacillin/tazobactam	-2.43826	-2.43826
E. COLI	E. coli piperacillin/tazobactam	-6.96911	-6.96911
E. COLI	E. coli piperacillin/tazobactam	2.29881	2.29881
E. COLI	E. coli piperacillin/tazobactam	2.30366	2.30366
E. COLI	E. coli piperacillin/tazobactam	4.18162	4.18162
E. COLI	E. coli piperacillin/tazobactam	-0.2074	-0.2074
E. COLI	E. coli piperacillin/tazobactam	-4.11243	-4.11243
E. COLI	E. coli piperacillin/tazobactam	6.52428	6.52428
E. COLI	E. coli piperacillin/tazobactam	6.83389	6.83389
E. COLI	E. coli piperacillin/tazobactam	-2.46563	-2.46563
E. COLI	E. coli piperacillin/tazobactam	-8.94059	-8.94059
E. COLI	E. coli piperacillin/tazobactam	6.79999	6.79999
E. COLI	E. coli piperacillin/tazobactam	-0.263282	-0.263282
E. COLI	E. coli piperacillin/tazobactam	-3.95148	-3.95148
E. COLI	E. coli piperacillin/tazobactam	10.3785	10.3785
E. COLI	E. coli piperacillin/tazobactam	7.48077	7.48077
E. COLI	E. coli piperacillin/tazobactam	-1.72135	-1.72135
E. COLI	E. coli piperacillin/tazobactam	-1.71745	-1.71745
E. COLI	E. coli piperacillin/tazobactam	3.12684	3.12684
E. COLI	E. coli piperacillin/tazobactam	-3.33844	-3.33844
E. COLI	E. coli piperacillin/tazobactam	-4.13431	-4.13431
E. COLI	E. coli piperacillin/tazobactam	0.742209	0.742209
E. COLI	E. coli piperacillin/tazobactam	1.5003	1.5003
E. COLI	E. coli piperacillin/tazobactam	6.41508	6.41508
E. COLI	E. coli piperacillin/tazobactam	3.99996	3.99996
E. COLI	E. coli piperacillin/tazobactam	-4.24027	-4.24027
E. COLI	E. coli piperacillin/tazobactam	-4.82764	-4.82764
E. COLI	E. coli piperacillin/tazobactam	5.80796	5.80796
E. COLI	E. coli piperacillin/tazobactam	-4.64872	-4.64872
E. COLI	E. coli piperacillin/tazobactam	0.850881	0.850881
E. COLI	E. coli piperacillin/tazobactam	1.17703	1.17703
E. COLI	E. coli piperacillin/tazobactam	4.82078	4.82078
E. COLI	E. coli piperacillin/tazobactam	-7.57251	-7.57251
E. COLI	E. coli piperacillin/tazobactam	0.29781	0.29781
E. COLI	E. coli piperacillin/tazobactam	-13.2803	-13.2803
E. COLI	E. coli piperacillin/tazobactam	-6.14547	-6.14547
E. COLI	E. coli piperacillin/tazobactam	-2.40119	-2.40119
E. COLI	E. coli piperacillin/tazobactam	0.974026	0.974026
E. COLI	E. coli piperacillin/tazobactam	4.33405	4.33405
E. COLI	E. coli piperacillin/tazobactam	-0.374856	-0.374856
E. COLI	E. coli piperacillin/tazobactam	-0.663965	-0.663965
E. COLI	E. coli piperacillin/tazobactam	4.97967	4.97967
E. COLI	E. coli piperacillin/tazobactam	-2.33945	-2.33945
E. COLI	E. coli piperacillin/tazobactam	-1.80195	-1.80195
E. COLI	E. coli piperacillin/tazobactam	-10.1855	-10.1855
E. COLI	E. coli piperacillin/tazobactam	-4.10325	-4.10325
E. COLI	E. coli piperacillin/tazobactam	-5.6264	-5.6264
E. COLI	E. coli piperacillin/tazobactam	6.74736	6.74736
E. COLI	E. coli piperacillin/tazobactam	0.415281	0.415281
E. COLI	E. coli piperacillin/tazobactam	-3.58532	-3.58532
E. COLI	E. coli piperacillin/tazobactam	-2.33427	-2.33427
E. COLI	E. coli piperacillin/tazobactam	1.05676	1.05676
E. COLI	E. coli piperacillin/tazobactam	2.16894	2.16894
E. COLI	E. coli piperacillin/tazobactam	2.18323	2.18323
E. COLI	E. coli piperacillin/tazobactam	-3.33733	-3.33733
E. COLI	E. coli piperacillin/tazobactam	-4.31086	-4.31086
E. COLI	E. coli piperacillin/tazobactam	-2.9302	-2.9302
E. COLI	E. coli piperacillin/tazobactam	16.1173	16.1173
E. COLI	E. coli piperacillin/tazobactam	2.51232	2.51232
E. COLI	E. coli piperacillin/tazobactam	2.77842	2.77842
E. COLI	E. coli piperacillin/tazobactam	6.43262	6.43262
E. COLI	E. coli piperacillin/tazobactam	3.42239	3.42239
E. COLI	E. coli piperacillin/tazobactam	-1.94348	-1.94348
E. COLI	E. coli piperacillin/tazobactam	1.38303	1.38303
E. COLI	E. coli piperacillin/tazobactam	19.1198	19.1198
E. COLI	E. coli piperacillin/tazobactam	4.03474	4.03474
E. COLI	E. coli piperacillin/tazobactam	10.9491	10.9491
E. COLI	E. coli piperacillin/tazobactam	4.59308	4.59308
E. COLI	E. coli piperacillin/tazobactam	29.9127	20
E. COLI	E. coli piperacillin/tazobactam	19.5195	19.5195
E. COLI	E. coli piperacillin/tazobactam	4.92488	4.92488
E. COLI	E. coli piperacillin/tazobactam	-0.915286	-0.915286
E. COLI	E. coli piperacillin/tazobactam	-2.36791	-2.36791
E. COLI	E. coli piperacillin/tazobactam	-13.7145	-13.7145
E. COLI	E. coli piperacillin/tazobactam	-4.71946	-4.71946
E. COLI	E. coli piperacillin/tazobactam	0.159285	0.159285
E. COLI	E. coli piperacillin/tazobactam	1.90439	1.90439
E. COLI	E. coli piperacillin/tazobactam	-11.5607	-11.5607
E. COLI	E. coli piperacillin/tazobactam	-2.47092	-2.47092
E. COLI	E. coli piperacillin/tazobactam	-2.59911	-2.59911
E. COLI	E. coli piperacillin/tazobactam	6.04986	6.04986
E. COLI	E. coli piperacillin/tazobactam	1.64856	1.64856
E. COLI	E. coli piperacillin/tazobactam	7.52743	7.52743
E. COLI	E. coli piperacillin/tazobactam	6.07051	6.07051
E. COLI	E. coli piperacillin/tazobactam	10.3182	10.3182
E. COLI	E. coli piperacillin/tazobactam	1.863	1.863
E. COLI	E. coli piperacillin/tazobactam	-6.14847	-6.14847
E. COLI	E. coli piperacillin/tazobactam	-2.88258	-2.88258
E. COLI	E. coli piperacillin/tazobactam	-10.9639	-10.9639
E. COLI	E. coli piperacillin/tazobactam	-2.25209	-2.25209
E. COLI	E. coli piperacillin/tazobactam	2.89254	2.89254
E. COLI	E. coli piperacillin/tazobactam	1.92064	1.92064
KLEBSIELLA SP.	Klebsiella sp. 3rd generation cephalosporins	5.87302	5.87302
KLEBSIELLA SP.	Klebsiella sp. 3rd generation cephalosporins	2.6801	2.6801
KLEBSIELLA SP.	Klebsiella sp. 3rd generation cephalosporins	-9.41844	-9.41844
KLEBSIELLA SP.	Klebsiella sp. 3rd generation cephalosporins	2.64134	2.64134
KLEBSIELLA SP.	Klebsiella sp. 3rd generation cephalosporins	-7.24104	-7.24104
KLEBSIELLA SP.	Klebsiella sp. 3rd generation cephalosporins	8.16398	8.16398
KLEBSIELLA SP.	Klebsiella sp. 3rd generation cephalosporins	19.816	19.816
KLEBSIELLA SP.	Klebsiella sp. 3rd generation cephalosporins	-1.3845	-1.3845
KLEBSIELLA SP.	Klebsiella sp. 3rd generation cephalosporins	23.8095	20
KLEBSIELLA SP.	Klebsiella sp. 3rd generation cephalosporins	5.12006	5.12006
KLEBSIELLA SP.	Klebsiella sp. 3rd generation cephalosporins	1.30187	1.30187
KLEBSIELLA SP.	Klebsiella sp. 3rd generation cephalosporins	-0.619313	-0.619313
KLEBSIELLA SP.	Klebsiella sp. 3rd generation cephalosporins	-13.3863	-13.3863
KLEBSIELLA SP.	Klebsiella sp. 3rd generation cephalosporins	-1.83347	-1.83347
KLEBSIELLA SP.	Klebsiella sp. 3rd generation cephalosporins	0.218612	0.218612
KLEBSIELLA SP.	Klebsiella sp. 3rd generation cephalosporins	-4.88814	-4.88814
KLEBSIELLA SP.	Klebsiella sp. 3rd generation cephalosporins	-17.4096	-17.4096
KLEBSIELLA SP.	Klebsiella sp. 3rd generation cephalosporins	-9.34995	-9.34995
KLEBSIELLA SP.	Klebsiella sp. 3rd generation cephalosporins	7.03746	7.03746
KLEBSIELLA SP.	Klebsiella sp. 3rd generation cephalosporins	-13.2885	-13.2885
KLEBSIELLA SP.	Klebsiella sp. 3rd generation cephalosporins	7.93651	7.93651
KLEBSIELLA SP.	Klebsiella sp. 3rd generation cephalosporins	4.8862	4.8862
KLEBSIELLA SP.	Klebsiella sp. 3rd generation cephalosporins	12.2481	12.2481
KLEBSIELLA SP.	Klebsiella sp. 3rd generation cephalosporins	8.50698	8.50698
KLEBSIELLA SP.	Klebsiella sp. 3rd generation cephalosporins	-3.1917	-3.1917
KLEBSIELLA SP.	Klebsiella sp. 3rd generation cephalosporins	18.4823	18.4823
KLEBSIELLA SP.	Klebsiella sp. 3rd generation cephalosporins	-4.3175	-4.3175
KLEBSIELLA SP.	Klebsiella sp. 3rd generation cephalosporins	3.19672	3.19672
KLEBSIELLA SP.	Klebsiella sp. 3rd generation cephalosporins	5.8651	5.8651
KLEBSIELLA SP.	Klebsiella sp. 3rd generation cephalosporins	3.36253	3.36253
KLEBSIELLA SP.	Klebsiella sp. 3rd generation cephalosporins	11.1314	11.1314
KLEBSIELLA SP.	Klebsiella sp. 3rd generation cephalosporins	-4.0199	-4.0199
KLEBSIELLA SP.	Klebsiella sp. 3rd generation cephalosporins	-2.9611	-2.9611
KLEBSIELLA SP.	Klebsiella sp. 3rd generation cephalosporins	9.36939	9.36939
KLEBSIELLA SP.	Klebsiella sp. 3rd generation cephalosporins	-0.307158	-0.307158
KLEBSIELLA SP.	Klebsiella sp. 3rd generation cephalosporins	0.210084	0.210084
KLEBSIELLA SP.	Klebsiella sp. 3rd generation cephalosporins	1.55571	1.55571
KLEBSIELLA SP.	Klebsiella sp. 3rd generation cephalosporins	-1.06424	-1.06424
KLEBSIELLA SP.	Klebsiella sp. 3rd generation cephalosporins	-2.74421	-2.74421
KLEBSIELLA SP.	Klebsiella sp. 3rd generation cephalosporins	-3.30021	-3.30021
KLEBSIELLA SP.	Klebsiella sp. 3rd generation cephalosporins	1.59317	1.59317
KLEBSIELLA SP.	Klebsiella sp. 3rd generation cephalosporins	6.28079	6.28079
KLEBSIELLA SP.	Klebsiella sp. 3rd generation cephalosporins	-4.89328	-4.89328
KLEBSIELLA SP.	Klebsiella sp. 3rd generation cephalosporins	-42.1557	-20
KLEBSIELLA SP.	Klebsiella sp. 3rd generation cephalosporins	-8.00887	-8.00887
KLEBSIELLA SP.	Klebsiella sp. 3rd generation cephalosporins	15.9253	15.9253
KLEBSIELLA SP.	Klebsiella sp. 3rd generation cephalosporins	-23.3666	-20
KLEBSIELLA SP.	Klebsiella sp. 3rd generation cephalosporins	0.602701	0.602701
KLEBSIELLA SP.	Klebsiella sp. 3rd generation cephalosporins	-4.59184	-4.59184
KLEBSIELLA SP.	Klebsiella sp. 3rd generation cephalosporins	-1.22041	-1.22041
KLEBSIELLA SP.	Klebsiella sp. 3rd generation cephalosporins	-21.7593	-20
KLEBSIELLA SP.	Klebsiella sp. 3rd generation cephalosporins	1.81953	1.81953
KLEBSIELLA SP.	Klebsiella sp. 3rd generation cephalosporins	-4.99542	-4.99542
KLEBSIELLA SP.	Klebsiella sp. 3rd generation cephalosporins	15.2676	15.2676
KLEBSIELLA SP.	Klebsiella sp. 3rd generation cephalosporins	3.10073	3.10073
KLEBSIELLA SP.	Klebsiella sp. 3rd generation cephalosporins	6.24329	6.24329
KLEBSIELLA SP.	Klebsiella sp. 3rd generation cephalosporins	3.78686	3.78686
KLEBSIELLA SP.	Klebsiella sp. 3rd generation cephalosporins	-2.40049	-2.40049
KLEBSIELLA SP.	Klebsiella sp. 3rd generation cephalosporins	-2.05257	-2.05257
KLEBSIELLA SP.	Klebsiella sp. 3rd generation cephalosporins	0.0745571	0.0745571
KLEBSIELLA SP.	Klebsiella sp. 3rd generation cephalosporins	24.5578	20
KLEBSIELLA SP.	Klebsiella sp. 3rd generation cephalosporins	15.0105	15.0105
KLEBSIELLA SP.	Klebsiella sp. 3rd generation cephalosporins	4.04928	4.04928
KLEBSIELLA SP.	Klebsiella sp. 3rd generation cephalosporins	12.4495	12.4495
KLEBSIELLA SP.	Klebsiella sp. 3rd generation cephalosporins	12.7796	12.7796
KLEBSIELLA SP.	Klebsiella sp. 3rd generation cephalosporins	3.01536	3.01536
KLEBSIELLA SP.	Klebsiella sp. 3rd generation cephalosporins	-23.1378	-20
KLEBSIELLA SP.	Klebsiella sp. 3rd generation cephalosporins	2.19016	2.19016
KLEBSIELLA SP.	Klebsiella sp. 3rd generation cephalosporins	2.93895	2.93895
KLEBSIELLA SP.	Klebsiella sp. 3rd generation cephalosporins	3.18204	3.18204
KLEBSIELLA SP.	Klebsiella sp. 3rd generation cephalosporins	-1.95312	-1.95312
KLEBSIELLA SP.	Klebsiella sp. 3rd generation cephalosporins	6.73571	6.73571
KLEBSIELLA SP.	Klebsiella sp. 3rd generation cephalosporins	0.896976	0.896976
KLEBSIELLA SP.	Klebsiella sp. 3rd generation cephalosporins	-10.9682	-10.9682
KLEBSIELLA SP.	Klebsiella sp. 3rd generation cephalosporins	19.6912	19.6912
KLEBSIELLA SP.	Klebsiella sp. 3rd generation cephalosporins	5.18566	5.18566
KLEBSIELLA SP.	Klebsiella sp. 3rd generation cephalosporins	-3.10267	-3.10267
KLEBSIELLA SP.	Klebsiella sp. 3rd generation cephalosporins	0.401003	0.401003
KLEBSIELLA SP.	Klebsiella sp. 3rd generation cephalosporins	5.26577	5.26577
KLEBSIELLA SP.	Klebsiella sp. 3rd generation cephalosporins	-7.56811	-7.56811
KLEBSIELLA SP.	Klebsiella sp. 3rd generation cephalosporins	6.52075	6.52075
KLEBSIELLA SP.	Klebsiella sp. 3rd generation cephalosporins	2.13639	2.13639
KLEBSIELLA SP.	Klebsiella sp. 3rd generation cephalosporins	4.78615	4.78615
KLEBSIELLA SP.	Klebsiella sp. 3rd generation cephalosporins	-2.77666	-2.77666
KLEBSIELLA SP.	Klebsiella sp. 3rd generation cephalosporins	3.31171	3.31171
KLEBSIELLA SP.	Klebsiella sp. 3rd generation cephalosporins	-1.37178	-1.37178
KLEBSIELLA SP.	Klebsiella sp. 3rd generation cephalosporins	13.1796	13.1796
KLEBSIELLA SP.	Klebsiella sp. 3rd generation cephalosporins	-5.28159	-5.28159
KLEBSIELLA SP.	Klebsiella sp. 3rd generation cephalosporins	18.9305	18.9305
KLEBSIELLA SP.	Klebsiella sp. 3rd generation cephalosporins	4.68429	4.68429
KLEBSIELLA SP.	Klebsiella sp. 3rd generation cephalosporins	-7.54284	-7.54284
KLEBSIELLA SP.	Klebsiella sp. 3rd generation cephalosporins	-1.80327	-1.80327
KLEBSIELLA SP.	Klebsiella sp. 3rd generation cephalosporins	13.8636	13.8636
KLEBSIELLA SP.	Klebsiella sp. 3rd generation cephalosporins	14.122	14.122
KLEBSIELLA SP.	Klebsiella sp. 3rd generation cephalosporins	9.00674	9.00674
KLEBSIELLA SP.	Klebsiella sp. 3rd generation cephalosporins	-6.94444	-6.94444
KLEBSIELLA SP.	Klebsiella sp. 3rd generation cephalosporins	7.22643	7.22643
KLEBSIELLA SP.	Klebsiella sp. 3rd generation cephalosporins	-9.00301	-9.00301
KLEBSIELLA SP.	Klebsiella sp. 3rd generation cephalosporins	-2.01281	-2.01281
KLEBSIELLA SP.	Klebsiella sp. 3rd generation cephalosporins	-14.4178	-14.4178
KLEBSIELLA SP.	Klebsiella sp. 3rd generation cephalosporins	-6.26426	-6.26426
KLEBSIELLA SP.	Klebsiella sp. 3rd generation cephalosporins	12.5285	12.5285
KLEBSIELLA SP.	Klebsiella sp. 3rd generation cephalosporins	-18.7359	-18.7359
KLEBSIELLA SP.	Klebsiella sp. 3rd generation cephalosporins	2.59636	2.59636
KLEBSIELLA SP.	Klebsiella sp. 3rd generation cephalosporins	9.047	9.047
KLEBSIELLA SP.	Klebsiella sp. 3rd generation cephalosporins	-12.3934	-12.3934
KLEBSIELLA SP.	Klebsiella sp. 3rd generation cephalosporins	13.2301	13.2301
KLEBSIELLA SP.	Klebsiella sp. 3rd generation cephalosporins	-7.12233	-7.12233
KLEBSIELLA SP.	Klebsiella sp. 3rd generation cephalosporins	4.26656	4.26656
KLEBSIELLA SP.	Klebsiella sp. 3rd generation cephalosporins	-4.6848	-4.6848
KLEBSIELLA SP.	Klebsiella sp. 3rd generation cephalosporins	-1.38876	-1.38876
KLEBSIELLA SP.	Klebsiella sp. 3rd generation cephalosporins	-3.78738	-3.78738
KLEBSIELLA SP.	Klebsiella sp. 3rd generation cephalosporins	5.29412	5.29412
KLEBSIELLA SP.	Klebsiella sp. 3rd generation cephalosporins	5.95763	5.95763
KLEBSIELLA SP.	Klebsiella sp. 3rd generation cephalosporins	-1.80579	-1.80579
KLEBSIELLA SP.	Klebsiella sp. 3rd generation cephalosporins	1.97935	1.97935
KLEBSIELLA SP.	Klebsiella sp. 3rd generation cephalosporins	6.59209	6.59209
KLEBSIELLA SP.	Klebsiella sp. amoxicillin/clavulanic acid	11.6498	11.6498
KLEBSIELLA SP.	Klebsiella sp. amoxicillin/clavulanic acid	-12.1002	-12.1002
KLEBSIELLA SP.	Klebsiella sp. amoxicillin/clavulanic acid	-62.7602	-20
KLEBSIELLA SP.	Klebsiella sp. amoxicillin/clavulanic acid	-8.2431	-8.2431
KLEBSIELLA SP.	Klebsiella sp. amoxicillin/clavulanic acid	8.06344	8.06344
KLEBSIELLA SP.	Klebsiella sp. amoxicillin/clavulanic acid	9.80029	9.80029
KLEBSIELLA SP.	Klebsiella sp. amoxicillin/clavulanic acid	8.4082	8.4082
KLEBSIELLA SP.	Klebsiella sp. amoxicillin/clavulanic acid	-9.52561	-9.52561
KLEBSIELLA SP.	Klebsiella sp. amoxicillin/clavulanic acid	-10.7319	-10.7319
KLEBSIELLA SP.	Klebsiella sp. amoxicillin/clavulanic acid	14.9939	14.9939
KLEBSIELLA SP.	Klebsiella sp. amoxicillin/clavulanic acid	1.3367	1.3367
KLEBSIELLA SP.	Klebsiella sp. amoxicillin/clavulanic acid	11.3377	11.3377
KLEBSIELLA SP.	Klebsiella sp. amoxicillin/clavulanic acid	-17.524	-17.524
KLEBSIELLA SP.	Klebsiella sp. amoxicillin/clavulanic acid	-7.44457	-7.44457
KLEBSIELLA SP.	Klebsiella sp. amoxicillin/clavulanic acid	-7.19952	-7.19952
KLEBSIELLA SP.	Klebsiella sp. amoxicillin/clavulanic acid	5.20575	5.20575
KLEBSIELLA SP.	Klebsiella sp. amoxicillin/clavulanic acid	25.8588	20
KLEBSIELLA SP.	Klebsiella sp. amoxicillin/clavulanic acid	1.10331	1.10331
KLEBSIELLA SP.	Klebsiella sp. amoxicillin/clavulanic acid	1.58128	1.58128
KLEBSIELLA SP.	Klebsiella sp. amoxicillin/clavulanic acid	-8.05734	-8.05734
KLEBSIELLA SP.	Klebsiella sp. amoxicillin/clavulanic acid	2.7403	2.7403
KLEBSIELLA SP.	Klebsiella sp. amoxicillin/clavulanic acid	13.0072	13.0072
KLEBSIELLA SP.	Klebsiella sp. amoxicillin/clavulanic acid	7.57576	7.57576
KLEBSIELLA SP.	Klebsiella sp. amoxicillin/clavulanic acid	5.89325	5.89325
KLEBSIELLA SP.	Klebsiella sp. amoxicillin/clavulanic acid	2.9024	2.9024
KLEBSIELLA SP.	Klebsiella sp. amoxicillin/clavulanic acid	4.42777	4.42777
KLEBSIELLA SP.	Klebsiella sp. amoxicillin/clavulanic acid	-10.9928	-10.9928
KLEBSIELLA SP.	Klebsiella sp. amoxicillin/clavulanic acid	2.45221	2.45221
KLEBSIELLA SP.	Klebsiella sp. amoxicillin/clavulanic acid	-8.54602	-8.54602
KLEBSIELLA SP.	Klebsiella sp. amoxicillin/clavulanic acid	-46.0526	-20
KLEBSIELLA SP.	Klebsiella sp. amoxicillin/clavulanic acid	-16.4388	-16.4388
KLEBSIELLA SP.	Klebsiella sp. amoxicillin/clavulanic acid	-11.098	-11.098
KLEBSIELLA SP.	Klebsiella sp. amoxicillin/clavulanic acid	4.01246	4.01246
KLEBSIELLA SP.	Klebsiella sp. amoxicillin/clavulanic acid	7.78098	7.78098
KLEBSIELLA SP.	Klebsiella sp. amoxicillin/clavulanic acid	11.4015	11.4015
KLEBSIELLA SP.	Klebsiella sp. amoxicillin/clavulanic acid	8.04947	8.04947
KLEBSIELLA SP.	Klebsiella sp. amoxicillin/clavulanic acid	6.32485	6.32485
KLEBSIELLA SP.	Klebsiella sp. amoxicillin/clavulanic acid	17.7956	17.7956
KLEBSIELLA SP.	Klebsiella sp. amoxicillin/clavulanic acid	4.681	4.681
KLEBSIELLA SP.	Klebsiella sp. amoxicillin/clavulanic acid	-10.2072	-10.2072
KLEBSIELLA SP.	Klebsiella sp. amoxicillin/clavulanic acid	0.731474	0.731474
KLEBSIELLA SP.	Klebsiella sp. amoxicillin/clavulanic acid	-10.1556	-10.1556
KLEBSIELLA SP.	Klebsiella sp. amoxicillin/clavulanic acid	-0.0311087	-0.0311087
KLEBSIELLA SP.	Klebsiella sp. amoxicillin/clavulanic acid	14.3082	14.3082
KLEBSIELLA SP.	Klebsiella sp. amoxicillin/clavulanic acid	-57.2942	-20
KLEBSIELLA SP.	Klebsiella sp. amoxicillin/clavulanic acid	1.9129	1.9129
KLEBSIELLA SP.	Klebsiella sp. amoxicillin/clavulanic acid	6.53678	6.53678
KLEBSIELLA SP.	Klebsiella sp. amoxicillin/clavulanic acid	14.858	14.858
KLEBSIELLA SP.	Klebsiella sp. amoxicillin/clavulanic acid	22.6508	20
KLEBSIELLA SP.	Klebsiella sp. amoxicillin/clavulanic acid	-16.6634	-16.6634
KLEBSIELLA SP.	Klebsiella sp. amoxicillin/clavulanic acid	-11.7773	-11.7773
KLEBSIELLA SP.	Klebsiella sp. amoxicillin/clavulanic acid	-5.60497	-5.60497
KLEBSIELLA SP.	Klebsiella sp. amoxicillin/clavulanic acid	-2.63683	-2.63683
KLEBSIELLA SP.	Klebsiella sp. amoxicillin/clavulanic acid	4.19291	4.19291
KLEBSIELLA SP.	Klebsiella sp. amoxicillin/clavulanic acid	3.73376	3.73376
KLEBSIELLA SP.	Klebsiella sp. amoxicillin/clavulanic acid	7.84826	7.84826
KLEBSIELLA SP.	Klebsiella sp. amoxicillin/clavulanic acid	-33.5187	-20
KLEBSIELLA SP.	Klebsiella sp. amoxicillin/clavulanic acid	-6.86493	-6.86493
KLEBSIELLA SP.	Klebsiella sp. amoxicillin/clavulanic acid	0.575735	0.575735
KLEBSIELLA SP.	Klebsiella sp. amoxicillin/clavulanic acid	-2.82025	-2.82025
KLEBSIELLA SP.	Klebsiella sp. amoxicillin/clavulanic acid	0.45942	0.45942
KLEBSIELLA SP.	Klebsiella sp. amoxicillin/clavulanic acid	-24.0741	-20
KLEBSIELLA SP.	Klebsiella sp. amoxicillin/clavulanic acid	-32.3501	-20
KLEBSIELLA SP.	Klebsiella sp. amoxicillin/clavulanic acid	13.9586	13.9586
KLEBSIELLA SP.	Klebsiella sp. amoxicillin/clavulanic acid	-7.37877	-7.37877
KLEBSIELLA SP.	Klebsiella sp. amoxicillin/clavulanic acid	-8.74728	-8.74728
KLEBSIELLA SP.	Klebsiella sp. amoxicillin/clavulanic acid	-3.50463	-3.50463
KLEBSIELLA SP.	Klebsiella sp. amoxicillin/clavulanic acid	5.65772	5.65772
KLEBSIELLA SP.	Klebsiella sp. amoxicillin/clavulanic acid	-9.10069	-9.10069
KLEBSIELLA SP.	Klebsiella sp. amoxicillin/clavulanic acid	17.1266	17.1266
KLEBSIELLA SP.	Klebsiella sp. amoxicillin/clavulanic acid	14.5796	14.5796
KLEBSIELLA SP.	Klebsiella sp. amoxicillin/clavulanic acid	-0.905797	-0.905797
KLEBSIELLA SP.	Klebsiella sp. amoxicillin/clavulanic acid	17.5406	17.5406
KLEBSIELLA SP.	Klebsiella sp. amoxicillin/clavulanic acid	-6.15468	-6.15468
KLEBSIELLA SP.	Klebsiella sp. amoxicillin/clavulanic acid	15.0283	15.0283
KLEBSIELLA SP.	Klebsiella sp. amoxicillin/clavulanic acid	-1.12228	-1.12228
KLEBSIELLA SP.	Klebsiella sp. amoxicillin/clavulanic acid	6.39591	6.39591
KLEBSIELLA SP.	Klebsiella sp. amoxicillin/clavulanic acid	8.04299	8.04299
KLEBSIELLA SP.	Klebsiella sp. amoxicillin/clavulanic acid	-5.89612	-5.89612
KLEBSIELLA SP.	Klebsiella sp. amoxicillin/clavulanic acid	19.5797	19.5797
KLEBSIELLA SP.	Klebsiella sp. amoxicillin/clavulanic acid	-0.432188	-0.432188
KLEBSIELLA SP.	Klebsiella sp. amoxicillin/clavulanic acid	17.7384	17.7384
KLEBSIELLA SP.	Klebsiella sp. amoxicillin/clavulanic acid	-12.2765	-12.2765
KLEBSIELLA SP.	Klebsiella sp. amoxicillin/clavulanic acid	-21.5703	-20
KLEBSIELLA SP.	Klebsiella sp. amoxicillin/clavulanic acid	28.8729	20
KLEBSIELLA SP.	Klebsiella sp. amoxicillin/clavulanic acid	-5.17749	-5.17749
KLEBSIELLA SP.	Klebsiella sp. amoxicillin/clavulanic acid	-11.5911	-11.5911
KLEBSIELLA SP.	Klebsiella sp. amoxicillin/clavulanic acid	8.75077	8.75077
KLEBSIELLA SP.	Klebsiella sp. amoxicillin/clavulanic acid	3.36364	3.36364
KLEBSIELLA SP.	Klebsiella sp. amoxicillin/clavulanic acid	12.0425	12.0425
KLEBSIELLA SP.	Klebsiella sp. amoxicillin/clavulanic acid	-4.65219	-4.65219
KLEBSIELLA SP.	Klebsiella sp. amoxicillin/clavulanic acid	13.5283	13.5283
KLEBSIELLA SP.	Klebsiella sp. amoxicillin/clavulanic acid	0.909646	0.909646
KLEBSIELLA SP.	Klebsiella sp. amoxicillin/clavulanic acid	10.1532	10.1532
KLEBSIELLA SP.	Klebsiella sp. amoxicillin/clavulanic acid	-17.098	-17.098
KLEBSIELLA SP.	Klebsiella sp. amoxicillin/clavulanic acid	5.86304	5.86304
KLEBSIELLA SP.	Klebsiella sp. amoxicillin/clavulanic acid	21.4445	20
KLEBSIELLA SP.	Klebsiella sp. amoxicillin/clavulanic acid	1.54156	1.54156
KLEBSIELLA SP.	Klebsiella sp. amoxicillin/clavulanic acid	2.91899	2.91899
KLEBSIELLA SP.	Klebsiella sp. amoxicillin/clavulanic acid	-24.4191	-20
KLEBSIELLA SP.	Klebsiella sp. amoxicillin/clavulanic acid	10.7901	10.7901
KLEBSIELLA SP.	Klebsiella sp. amoxicillin/clavulanic acid	9.44444	9.44444
KLEBSIELLA SP.	Klebsiella sp. amoxicillin/clavulanic acid	3.19631	3.19631
KLEBSIELLA SP.	Klebsiella sp. amoxicillin/clavulanic acid	18.5786	18.5786
KLEBSIELLA SP.	Klebsiella sp. amoxicillin/clavulanic acid	5.4791	5.4791
KLEBSIELLA SP.	Klebsiella sp. amoxicillin/clavulanic acid	6.51225	6.51225
KLEBSIELLA SP.	Klebsiella sp. amoxicillin/clavulanic acid	15.9014	15.9014
KLEBSIELLA SP.	Klebsiella sp. amoxicillin/clavulanic acid	3.77837	3.77837
KLEBSIELLA SP.	Klebsiella sp. amoxicillin/clavulanic acid	-4.23729	-4.23729
KLEBSIELLA SP.	Klebsiella sp. amoxicillin/clavulanic acid	16.5031	16.5031
KLEBSIELLA SP.	Klebsiella sp. amoxicillin/clavulanic acid	8.57617	8.57617
KLEBSIELLA SP.	Klebsiella sp. amoxicillin/clavulanic acid	8.23814	8.23814
KLEBSIELLA SP.	Klebsiella sp. amoxicillin/clavulanic acid	105.414	20
KLEBSIELLA SP.	Klebsiella sp. amoxicillin/clavulanic acid	5.01317	5.01317
KLEBSIELLA SP.	Klebsiella sp. amoxicillin/clavulanic acid	2.86394	2.86394
KLEBSIELLA SP.	Klebsiella sp. carbapenems	-1.26582	-1.26582
KLEBSIELLA SP.	Klebsiella sp. carbapenems	-0.145188	-0.145188
KLEBSIELLA SP.	Klebsiella sp. carbapenems	1.66667	1.66667
KLEBSIELLA SP.	Klebsiella sp. carbapenems	0	0
KLEBSIELLA SP.	Klebsiella sp. carbapenems	1.10497	1.10497
KLEBSIELLA SP.	Klebsiella sp. carbapenems	0	0
KLEBSIELLA SP.	Klebsiella sp. carbapenems	0	0
KLEBSIELLA SP.	Klebsiella sp. carbapenems	2.25023	2.25023
KLEBSIELLA SP.	Klebsiella sp. carbapenems	0	0
KLEBSIELLA SP.	Klebsiella sp. carbapenems	0	0
KLEBSIELLA SP.	Klebsiella sp. carbapenems	2.14286	2.14286
KLEBSIELLA SP.	Klebsiella sp. carbapenems	0	0
KLEBSIELLA SP.	Klebsiella sp. carbapenems	1.66667	1.66667
KLEBSIELLA SP.	Klebsiella sp. carbapenems	0	0
KLEBSIELLA SP.	Klebsiella sp. carbapenems	0	0
KLEBSIELLA SP.	Klebsiella sp. carbapenems	0.917002	0.917002
KLEBSIELLA SP.	Klebsiella sp. carbapenems	-2.24719	-2.24719
KLEBSIELLA SP.	Klebsiella sp. carbapenems	0	0
KLEBSIELLA SP.	Klebsiella sp. carbapenems	-1.11022e-16	-1.11022e-16
KLEBSIELLA SP.	Klebsiella sp. carbapenems	0	0
KLEBSIELLA SP.	Klebsiella sp. carbapenems	0	0
KLEBSIELLA SP.	Klebsiella sp. carbapenems	-0.588235	-0.588235
KLEBSIELLA SP.	Klebsiella sp. carbapenems	0	0
KLEBSIELLA SP.	Klebsiella sp. carbapenems	2.64745	2.64745
KLEBSIELLA SP.	Klebsiella sp. carbapenems	0.769231	0.769231
KLEBSIELLA SP.	Klebsiella sp. carbapenems	0	0
KLEBSIELLA SP.	Klebsiella sp. carbapenems	-1.50007	-1.50007
KLEBSIELLA SP.	Klebsiella sp. carbapenems	0.223408	0.223408
KLEBSIELLA SP.	Klebsiella sp. carbapenems	0.970874	0.970874
KLEBSIELLA SP.	Klebsiella sp. carbapenems	-1.965	-1.965
KLEBSIELLA SP.	Klebsiella sp. carbapenems	0	0
KLEBSIELLA SP.	Klebsiella sp. carbapenems	-1.80288	-1.80288
KLEBSIELLA SP.	Klebsiella sp. carbapenems	0	0
KLEBSIELLA SP.	Klebsiella sp. carbapenems	-0.47619	-0.47619
KLEBSIELLA SP.	Klebsiella sp. carbapenems	-0.555604	-0.555604
KLEBSIELLA SP.	Klebsiella sp. carbapenems	-1.13636	-1.13636
KLEBSIELLA SP.	Klebsiella sp. carbapenems	-3.03447	-3.03447
KLEBSIELLA SP.	Klebsiella sp. carbapenems	-1.05797	-1.05797
KLEBSIELLA SP.	Klebsiella sp. carbapenems	0	0
KLEBSIELLA SP.	Klebsiella sp. carbapenems	0	0
KLEBSIELLA SP.	Klebsiella sp. carbapenems	0.833333	0.833333
KLEBSIELLA SP.	Klebsiella sp. carbapenems	-0.137973	-0.137973
KLEBSIELLA SP.	Klebsiella sp. carbapenems	0	0
KLEBSIELLA SP.	Klebsiella sp. carbapenems	0	0
KLEBSIELLA SP.	Klebsiella sp. carbapenems	-1.45125	-1.45125
KLEBSIELLA SP.	Klebsiella sp. carbapenems	-3.06753	-3.06753
KLEBSIELLA SP.	Klebsiella sp. carbapenems	0	0
KLEBSIELLA SP.	Klebsiella sp. carbapenems	2.65956	2.65956
KLEBSIELLA SP.	Klebsiella sp. carbapenems	1.01357	1.01357
KLEBSIELLA SP.	Klebsiella sp. carbapenems	11.3208	11.3208
KLEBSIELLA SP.	Klebsiella sp. carbapenems	0.649351	0.649351
KLEBSIELLA SP.	Klebsiella sp. carbapenems	4.05071	4.05071
KLEBSIELLA SP.	Klebsiella sp. carbapenems	1.6129	1.6129
KLEBSIELLA SP.	Klebsiella sp. carbapenems	0.58673	0.58673
KLEBSIELLA SP.	Klebsiella sp. carbapenems	0	0
KLEBSIELLA SP.	Klebsiella sp. carbapenems	3.83253	3.83253
KLEBSIELLA SP.	Klebsiella sp. carbapenems	-5.55112e-17	-5.55112e-17
KLEBSIELLA SP.	Klebsiella sp. carbapenems	0	0
KLEBSIELLA SP.	Klebsiella sp. carbapenems	0	0
KLEBSIELLA SP.	Klebsiella sp. carbapenems	0	0
KLEBSIELLA SP.	Klebsiella sp. carbapenems	0	0
KLEBSIELLA SP.	Klebsiella sp. carbapenems	0	0
KLEBSIELLA SP.	Klebsiella sp. carbapenems	-2.21841	-2.21841
KLEBSIELLA SP.	Klebsiella sp. carbapenems	0	0
KLEBSIELLA SP.	Klebsiella sp. carbapenems	-2.2074	-2.2074
KLEBSIELLA SP.	Klebsiella sp. carbapenems	0	0
KLEBSIELLA SP.	Klebsiella sp. carbapenems	2.17054	2.17054
KLEBSIELLA SP.	Klebsiella sp. carbapenems	0	0
KLEBSIELLA SP.	Klebsiella sp. carbapenems	0	0
KLEBSIELLA SP.	Klebsiella sp. carbapenems	-1.44928	-1.44928
KLEBSIELLA SP.	Klebsiella sp. carbapenems	0	0
KLEBSIELLA SP.	Klebsiella sp. carbapenems	0.925926	0.925926
KLEBSIELLA SP.	Klebsiella sp. carbapenems	-2.04983	-2.04983
KLEBSIELLA SP.	Klebsiella sp. carbapenems	-1.17647	-1.17647
KLEBSIELLA SP.	Klebsiella sp. carbapenems	1.45004	1.45004
KLEBSIELLA SP.	Klebsiella sp. carbapenems	-3.3584	-3.3584
KLEBSIELLA SP.	Klebsiella sp. carbapenems	-2.43006	-2.43006
KLEBSIELLA SP.	Klebsiella sp. carbapenems	0	0
KLEBSIELLA SP.	Klebsiella sp. carbapenems	-0.340078	-0.340078
KLEBSIELLA SP.	Klebsiella sp. carbapenems	0	0
KLEBSIELLA SP.	Klebsiella sp. carbapenems	0.591152	0.591152
KLEBSIELLA SP.	Klebsiella sp. carbapenems	0	0
KLEBSIELLA SP.	Klebsiella sp. carbapenems	0	0
KLEBSIELLA SP.	Klebsiella sp. carbapenems	0	0
KLEBSIELLA SP.	Klebsiella sp. carbapenems	-1.66533e-16	-1.66533e-16
KLEBSIELLA SP.	Klebsiella sp. carbapenems	-0.694444	-0.694444
KLEBSIELLA SP.	Klebsiella sp. carbapenems	0	0
KLEBSIELLA SP.	Klebsiella sp. carbapenems	0	0
KLEBSIELLA SP.	Klebsiella sp. carbapenems	-2.22045e-16	-2.22045e-16
KLEBSIELLA SP.	Klebsiella sp. carbapenems	-6.96842	-6.96842
KLEBSIELLA SP.	Klebsiella sp. carbapenems	0	0
KLEBSIELLA SP.	Klebsiella sp. carbapenems	-3.125	-3.125
KLEBSIELLA SP.	Klebsiella sp. carbapenems	0	0
KLEBSIELLA SP.	Klebsiella sp. carbapenems	-0.255623	-0.255623
KLEBSIELLA SP.	Klebsiella sp. carbapenems	-0.0576347	-0.0576347
KLEBSIELLA SP.	Klebsiella sp. carbapenems	0	0
KLEBSIELLA SP.	Klebsiella sp. carbapenems	0	0
KLEBSIELLA SP.	Klebsiella sp. carbapenems	0	0
KLEBSIELLA SP.	Klebsiella sp. carbapenems	0	0
KLEBSIELLA SP.	Klebsiella sp. carbapenems	-1.11022e-16	-1.11022e-16
KLEBSIELLA SP.	Klebsiella sp. carbapenems	-3.50877	-3.50877
KLEBSIELLA SP.	Klebsiella sp. carbapenems	-1.38424	-1.38424
KLEBSIELLA SP.	Klebsiella sp. carbapenems	0	0
KLEBSIELLA SP.	Klebsiella sp. carbapenems	0	0
KLEBSIELLA SP.	Klebsiella sp. carbapenems	0	0
KLEBSIELLA SP.	Klebsiella sp. carbapenems	-2.75439	-2.75439
KLEBSIELLA SP.	Klebsiella sp. carbapenems	2.33871	2.33871
KLEBSIELLA SP.	Klebsiella sp. carbapenems	-2.8869	-2.8869
KLEBSIELLA SP.	Klebsiella sp. carbapenems	0	0
KLEBSIELLA SP.	Klebsiella sp. carbapenems	0	0
KLEBSIELLA SP.	Klebsiella sp. carbapenems	0	0
KLEBSIELLA SP.	Klebsiella sp. carbapenems	0	0
KLEBSIELLA SP.	Klebsiella sp. carbapenems	1.69492	1.69492
KLEBSIELLA SP.	Klebsiella sp. carbapenems	-0.471698	-0.471698
KLEBSIELLA SP.	Klebsiella sp. carbapenems	0	0
KLEBSIELLA SP.	Klebsiella sp. carbapenems	0	0
KLEBSIELLA SP.	Klebsiella sp. carbapenems	0	0
KLEBSIELLA SP.	Klebsiella sp. carbapenems	-1.5873	-1.5873
KLEBSIELLA SP.	Klebsiella sp. ciprofloxacin	-16.7304	-16.7304
KLEBSIELLA SP.	Klebsiella sp. ciprofloxacin	-2.71967	-2.71967
KLEBSIELLA SP.	Klebsiella sp. ciprofloxacin	-3.09255	-3.09255
KLEBSIELLA SP.	Klebsiella sp. ciprofloxacin	-16.1279	-16.1279
KLEBSIELLA SP.	Klebsiella sp. ciprofloxacin	0.094697	0.094697
KLEBSIELLA SP.	Klebsiella sp. ciprofloxacin	-9.91073	-9.91073
KLEBSIELLA SP.	Klebsiella sp. ciprofloxacin	12.2511	12.2511
KLEBSIELLA SP.	Klebsiella sp. ciprofloxacin	-1.54873	-1.54873
KLEBSIELLA SP.	Klebsiella sp. ciprofloxacin	4.0951	4.0951
KLEBSIELLA SP.	Klebsiella sp. ciprofloxacin	-0.16374	-0.16374
KLEBSIELLA SP.	Klebsiella sp. ciprofloxacin	14.0726	14.0726
KLEBSIELLA SP.	Klebsiella sp. ciprofloxacin	15.6489	15.6489
KLEBSIELLA SP.	Klebsiella sp. ciprofloxacin	-4.17088	-4.17088
KLEBSIELLA SP.	Klebsiella sp. ciprofloxacin	-0.308368	-0.308368
KLEBSIELLA SP.	Klebsiella sp. ciprofloxacin	-14.3961	-14.3961
KLEBSIELLA SP.	Klebsiella sp. ciprofloxacin	-4.63649	-4.63649
KLEBSIELLA SP.	Klebsiella sp. ciprofloxacin	7.96926	7.96926
KLEBSIELLA SP.	Klebsiella sp. ciprofloxacin	0.17447	0.17447
KLEBSIELLA SP.	Klebsiella sp. ciprofloxacin	16.6689	16.6689
KLEBSIELLA SP.	Klebsiella sp. ciprofloxacin	0.99779	0.99779
KLEBSIELLA SP.	Klebsiella sp. ciprofloxacin	-5.91203	-5.91203
KLEBSIELLA SP.	Klebsiella sp. ciprofloxacin	7.18688	7.18688
KLEBSIELLA SP.	Klebsiella sp. ciprofloxacin	2.22222	2.22222
KLEBSIELLA SP.	Klebsiella sp. ciprofloxacin	-9.86503	-9.86503
KLEBSIELLA SP.	Klebsiella sp. ciprofloxacin	12.385	12.385
KLEBSIELLA SP.	Klebsiella sp. ciprofloxacin	-3.93483	-3.93483
KLEBSIELLA SP.	Klebsiella sp. ciprofloxacin	-7.53839	-7.53839
KLEBSIELLA SP.	Klebsiella sp. ciprofloxacin	13.7114	13.7114
KLEBSIELLA SP.	Klebsiella sp. ciprofloxacin	7.08592	7.08592
KLEBSIELLA SP.	Klebsiella sp. ciprofloxacin	-4.86522	-4.86522
KLEBSIELLA SP.	Klebsiella sp. ciprofloxacin	15.3102	15.3102
KLEBSIELLA SP.	Klebsiella sp. ciprofloxacin	8.24707	8.24707
KLEBSIELLA SP.	Klebsiella sp. ciprofloxacin	-5.74855	-5.74855
KLEBSIELLA SP.	Klebsiella sp. ciprofloxacin	-1.1913	-1.1913
KLEBSIELLA SP.	Klebsiella sp. ciprofloxacin	0.813938	0.813938
KLEBSIELLA SP.	Klebsiella sp. ciprofloxacin	3.42974	3.42974
KLEBSIELLA SP.	Klebsiella sp. ciprofloxacin	1.88472	1.88472
KLEBSIELLA SP.	Klebsiella sp. ciprofloxacin	-0.596814	-0.596814
KLEBSIELLA SP.	Klebsiella sp. ciprofloxacin	-2.33084	-2.33084
KLEBSIELLA SP.	Klebsiella sp. ciprofloxacin	-1.47429	-1.47429
KLEBSIELLA SP.	Klebsiella sp. ciprofloxacin	-6.95323	-6.95323
KLEBSIELLA SP.	Klebsiella sp. ciprofloxacin	5.92438	5.92438
KLEBSIELLA SP.	Klebsiella sp. ciprofloxacin	2.15942	2.15942
KLEBSIELLA SP.	Klebsiella sp. ciprofloxacin	7.89273	7.89273
KLEBSIELLA SP.	Klebsiella sp. ciprofloxacin	205.882	20
KLEBSIELLA SP.	Klebsiella sp. ciprofloxacin	-2.06201	-2.06201
KLEBSIELLA SP.	Klebsiella sp. ciprofloxacin	-0.655041	-0.655041
KLEBSIELLA SP.	Klebsiella sp. ciprofloxacin	-12.5675	-12.5675
KLEBSIELLA SP.	Klebsiella sp. ciprofloxacin	1.06497	1.06497
KLEBSIELLA SP.	Klebsiella sp. ciprofloxacin	5.88095	5.88095
KLEBSIELLA SP.	Klebsiella sp. ciprofloxacin	2.42031	2.42031
KLEBSIELLA SP.	Klebsiella sp. ciprofloxacin	4.08622	4.08622
KLEBSIELLA SP.	Klebsiella sp. ciprofloxacin	-3.40563	-3.40563
KLEBSIELLA SP.	Klebsiella sp. ciprofloxacin	-5.51258	-5.51258
KLEBSIELLA SP.	Klebsiella sp. ciprofloxacin	2.36137	2.36137
KLEBSIELLA SP.	Klebsiella sp. ciprofloxacin	-5.01925	-5.01925
KLEBSIELLA SP.	Klebsiella sp. ciprofloxacin	5.06944	5.06944
KLEBSIELLA SP.	Klebsiella sp. ciprofloxacin	20.8076	20
KLEBSIELLA SP.	Klebsiella sp. ciprofloxacin	-8.90896	-8.90896
KLEBSIELLA SP.	Klebsiella sp. ciprofloxacin	8.20314	8.20314
KLEBSIELLA SP.	Klebsiella sp. ciprofloxacin	-1.64768	-1.64768
KLEBSIELLA SP.	Klebsiella sp. ciprofloxacin	-7.79739	-7.79739
KLEBSIELLA SP.	Klebsiella sp. ciprofloxacin	7.05961	7.05961
KLEBSIELLA SP.	Klebsiella sp. ciprofloxacin	-0.711422	-0.711422
KLEBSIELLA SP.	Klebsiella sp. ciprofloxacin	7.40741	7.40741
KLEBSIELLA SP.	Klebsiella sp. ciprofloxacin	3.44694	3.44694
KLEBSIELLA SP.	Klebsiella sp. ciprofloxacin	12.7354	12.7354
KLEBSIELLA SP.	Klebsiella sp. ciprofloxacin	-14.6882	-14.6882
KLEBSIELLA SP.	Klebsiella sp. ciprofloxacin	-14.8084	-14.8084
KLEBSIELLA SP.	Klebsiella sp. ciprofloxacin	-3.69649	-3.69649
KLEBSIELLA SP.	Klebsiella sp. ciprofloxacin	0.830861	0.830861
KLEBSIELLA SP.	Klebsiella sp. ciprofloxacin	-5.77734	-5.77734
KLEBSIELLA SP.	Klebsiella sp. ciprofloxacin	-0.389792	-0.389792
KLEBSIELLA SP.	Klebsiella sp. ciprofloxacin	3.32278	3.32278
KLEBSIELLA SP.	Klebsiella sp. ciprofloxacin	4.321	4.321
KLEBSIELLA SP.	Klebsiella sp. ciprofloxacin	-17.0586	-17.0586
KLEBSIELLA SP.	Klebsiella sp. ciprofloxacin	-16.9254	-16.9254
KLEBSIELLA SP.	Klebsiella sp. ciprofloxacin	1.74824	1.74824
KLEBSIELLA SP.	Klebsiella sp. ciprofloxacin	-0.557062	-0.557062
KLEBSIELLA SP.	Klebsiella sp. ciprofloxacin	-1.49691	-1.49691
KLEBSIELLA SP.	Klebsiella sp. ciprofloxacin	-2.84369	-2.84369
KLEBSIELLA SP.	Klebsiella sp. ciprofloxacin	-3.75	-3.75
KLEBSIELLA SP.	Klebsiella sp. ciprofloxacin	13.1668	13.1668
KLEBSIELLA SP.	Klebsiella sp. ciprofloxacin	-9.85413	-9.85413
KLEBSIELLA SP.	Klebsiella sp. ciprofloxacin	4.62833	4.62833
KLEBSIELLA SP.	Klebsiella sp. ciprofloxacin	-3.65866	-3.65866
KLEBSIELLA SP.	Klebsiella sp. ciprofloxacin	20.881	20
KLEBSIELLA SP.	Klebsiella sp. ciprofloxacin	5.67937	5.67937
KLEBSIELLA SP.	Klebsiella sp. ciprofloxacin	6.00096	6.00096
KLEBSIELLA SP.	Klebsiella sp. ciprofloxacin	-0.293255	-0.293255
KLEBSIELLA SP.	Klebsiella sp. ciprofloxacin	-6.45161	-6.45161
KLEBSIELLA SP.	Klebsiella sp. ciprofloxacin	10.7461	10.7461
KLEBSIELLA SP.	Klebsiella sp. ciprofloxacin	-5.94736	-5.94736
KLEBSIELLA SP.	Klebsiella sp. ciprofloxacin	13.7422	13.7422
KLEBSIELLA SP.	Klebsiella sp. ciprofloxacin	-0.879382	-0.879382
KLEBSIELLA SP.	Klebsiella sp. ciprofloxacin	12.5825	12.5825
KLEBSIELLA SP.	Klebsiella sp. ciprofloxacin	-2.86417	-2.86417
KLEBSIELLA SP.	Klebsiella sp. ciprofloxacin	-1.51685	-1.51685
KLEBSIELLA SP.	Klebsiella sp. ciprofloxacin	4.50213	4.50213
KLEBSIELLA SP.	Klebsiella sp. ciprofloxacin	0.0881748	0.0881748
KLEBSIELLA SP.	Klebsiella sp. ciprofloxacin	14.9425	14.9425
KLEBSIELLA SP.	Klebsiella sp. ciprofloxacin	-0.892602	-0.892602
KLEBSIELLA SP.	Klebsiella sp. ciprofloxacin	1.95315	1.95315
KLEBSIELLA SP.	Klebsiella sp. ciprofloxacin	-23.0581	-20
KLEBSIELLA SP.	Klebsiella sp. ciprofloxacin	-1.37528	-1.37528
KLEBSIELLA SP.	Klebsiella sp. ciprofloxacin	0.718684	0.718684
KLEBSIELLA SP.	Klebsiella sp. ciprofloxacin	19.359	19.359
KLEBSIELLA SP.	Klebsiella sp. ciprofloxacin	-2.63958	-2.63958
KLEBSIELLA SP.	Klebsiella sp. ciprofloxacin	7.70531	7.70531
KLEBSIELLA SP.	Klebsiella sp. ciprofloxacin	-3.50417	-3.50417
KLEBSIELLA SP.	Klebsiella sp. ciprofloxacin	-5.93933	-5.93933
KLEBSIELLA SP.	Klebsiella sp. ciprofloxacin	4.1833	4.1833
KLEBSIELLA SP.	Klebsiella sp. ciprofloxacin	-5.96895	-5.96895
KLEBSIELLA SP.	Klebsiella sp. ciprofloxacin	6.54695	6.54695
KLEBSIELLA SP.	Klebsiella sp. ciprofloxacin	8.07326	8.07326
KLEBSIELLA SP.	Klebsiella sp. ciprofloxacin	-0.958477	-0.958477
KLEBSIELLA SP.	Klebsiella sp. ciprofloxacin	-3.46542	-3.46542
KLEBSIELLA SP.	Klebsiella sp. gentamicin	-0.9387	-0.9387
KLEBSIELLA SP.	Klebsiella sp. gentamicin	-4.74939	-4.74939
KLEBSIELLA SP.	Klebsiella sp. gentamicin	-0.0440102	-0.0440102
KLEBSIELLA SP.	Klebsiella sp. gentamicin	-10.452	-10.452
KLEBSIELLA SP.	Klebsiella sp. gentamicin	-1.50418	-1.50418
KLEBSIELLA SP.	Klebsiella sp. gentamicin	-0.535714	-0.535714
KLEBSIELLA SP.	Klebsiella sp. gentamicin	-10.0981	-10.0981
KLEBSIELLA SP.	Klebsiella sp. gentamicin	-5.85149	-5.85149
KLEBSIELLA SP.	Klebsiella sp. gentamicin	11.5048	11.5048
KLEBSIELLA SP.	Klebsiella sp. gentamicin	-4.7619	-4.7619
KLEBSIELLA SP.	Klebsiella sp. gentamicin	-5.65301	-5.65301
KLEBSIELLA SP.	Klebsiella sp. gentamicin	-4.23771	-4.23771
KLEBSIELLA SP.	Klebsiella sp. gentamicin	12.132	12.132
KLEBSIELLA SP.	Klebsiella sp. gentamicin	-15.3509	-15.3509
KLEBSIELLA SP.	Klebsiella sp. gentamicin	-15.6677	-15.6677
KLEBSIELLA SP.	Klebsiella sp. gentamicin	35.0877	20
KLEBSIELLA SP.	Klebsiella sp. gentamicin	-1.73986	-1.73986
KLEBSIELLA SP.	Klebsiella sp. gentamicin	-0.811668	-0.811668
KLEBSIELLA SP.	Klebsiella sp. gentamicin	-1.41701	-1.41701
KLEBSIELLA SP.	Klebsiella sp. gentamicin	2.75426	2.75426
KLEBSIELLA SP.	Klebsiella sp. gentamicin	0.335762	0.335762
KLEBSIELLA SP.	Klebsiella sp. gentamicin	0.326502	0.326502
KLEBSIELLA SP.	Klebsiella sp. gentamicin	-2.53899	-2.53899
KLEBSIELLA SP.	Klebsiella sp. gentamicin	5.69496	5.69496
KLEBSIELLA SP.	Klebsiella sp. gentamicin	4.57396	4.57396
KLEBSIELLA SP.	Klebsiella sp. gentamicin	-7.46634	-7.46634
KLEBSIELLA SP.	Klebsiella sp. gentamicin	10.0475	10.0475
KLEBSIELLA SP.	Klebsiella sp. gentamicin	3.99165	3.99165
KLEBSIELLA SP.	Klebsiella sp. gentamicin	1.41387	1.41387
KLEBSIELLA SP.	Klebsiella sp. gentamicin	7.15686	7.15686
KLEBSIELLA SP.	Klebsiella sp. gentamicin	5.66038	5.66038
KLEBSIELLA SP.	Klebsiella sp. gentamicin	-3.9886	-3.9886
KLEBSIELLA SP.	Klebsiella sp. gentamicin	3.53035	3.53035
KLEBSIELLA SP.	Klebsiella sp. gentamicin	8.02586	8.02586
KLEBSIELLA SP.	Klebsiella sp. gentamicin	3.13059	3.13059
KLEBSIELLA SP.	Klebsiella sp. gentamicin	-15.7827	-15.7827
KLEBSIELLA SP.	Klebsiella sp. gentamicin	0	0
KLEBSIELLA SP.	Klebsiella sp. gentamicin	-3.49462	-3.49462
KLEBSIELLA SP.	Klebsiella sp. gentamicin	5.94207	5.94207
KLEBSIELLA SP.	Klebsiella sp. gentamicin	-0.198413	-0.198413
KLEBSIELLA SP.	Klebsiella sp. gentamicin	-4.31919	-4.31919
KLEBSIELLA SP.	Klebsiella sp. gentamicin	1.29044	1.29044
KLEBSIELLA SP.	Klebsiella sp. gentamicin	-0.618132	-0.618132
KLEBSIELLA SP.	Klebsiella sp. gentamicin	2.66582	2.66582
KLEBSIELLA SP.	Klebsiella sp. gentamicin	14.7059	14.7059
KLEBSIELLA SP.	Klebsiella sp. gentamicin	3.21515	3.21515
KLEBSIELLA SP.	Klebsiella sp. gentamicin	0.138765	0.138765
KLEBSIELLA SP.	Klebsiella sp. gentamicin	1.61848	1.61848
KLEBSIELLA SP.	Klebsiella sp. gentamicin	0.855851	0.855851
KLEBSIELLA SP.	Klebsiella sp. gentamicin	-9.4417	-9.4417
KLEBSIELLA SP.	Klebsiella sp. gentamicin	-3.06695	-3.06695
KLEBSIELLA SP.	Klebsiella sp. gentamicin	-1.66001	-1.66001
KLEBSIELLA SP.	Klebsiella sp. gentamicin	5.99548	5.99548
KLEBSIELLA SP.	Klebsiella sp. gentamicin	-13.1708	-13.1708
KLEBSIELLA SP.	Klebsiella sp. gentamicin	-4.26753	-4.26753
KLEBSIELLA SP.	Klebsiella sp. gentamicin	-22.6967	-20
KLEBSIELLA SP.	Klebsiella sp. gentamicin	3.71237	3.71237
KLEBSIELLA SP.	Klebsiella sp. gentamicin	3.00888	3.00888
KLEBSIELLA SP.	Klebsiella sp. gentamicin	4.47246	4.47246
KLEBSIELLA SP.	Klebsiella sp. gentamicin	-5.86354	-5.86354
KLEBSIELLA SP.	Klebsiella sp. gentamicin	1.05128	1.05128
KLEBSIELLA SP.	Klebsiella sp. gentamicin	-0.411765	-0.411765
KLEBSIELLA SP.	Klebsiella sp. gentamicin	-5.23607	-5.23607
KLEBSIELLA SP.	Klebsiella sp. gentamicin	1.29857	1.29857
KLEBSIELLA SP.	Klebsiella sp. gentamicin	-9.53613	-9.53613
KLEBSIELLA SP.	Klebsiella sp. gentamicin	-3.92157	-3.92157
KLEBSIELLA SP.	Klebsiella sp. gentamicin	1.86308	1.86308
KLEBSIELLA SP.	Klebsiella sp. gentamicin	9.32568	9.32568
KLEBSIELLA SP.	Klebsiella sp. gentamicin	0.210443	0.210443
KLEBSIELLA SP.	Klebsiella sp. gentamicin	1.67077	1.67077
KLEBSIELLA SP.	Klebsiella sp. gentamicin	-1.16177	-1.16177
KLEBSIELLA SP.	Klebsiella sp. gentamicin	5.23595	5.23595
KLEBSIELLA SP.	Klebsiella sp. gentamicin	6.97074	6.97074
KLEBSIELLA SP.	Klebsiella sp. gentamicin	-6.25	-6.25
KLEBSIELLA SP.	Klebsiella sp. gentamicin	-8.03603	-8.03603
KLEBSIELLA SP.	Klebsiella sp. gentamicin	4.98356	4.98356
KLEBSIELLA SP.	Klebsiella sp. gentamicin	14.5937	14.5937
KLEBSIELLA SP.	Klebsiella sp. gentamicin	5.80176	5.80176
KLEBSIELLA SP.	Klebsiella sp. gentamicin	-7.29109	-7.29109
KLEBSIELLA SP.	Klebsiella sp. gentamicin	-10.8535	-10.8535
KLEBSIELLA SP.	Klebsiella sp. gentamicin	-3.82992	-3.82992
KLEBSIELLA SP.	Klebsiella sp. gentamicin	-1.08221	-1.08221
KLEBSIELLA SP.	Klebsiella sp. gentamicin	3.16827	3.16827
KLEBSIELLA SP.	Klebsiella sp. gentamicin	-4.30183	-4.30183
KLEBSIELLA SP.	Klebsiella sp. gentamicin	-1.75538	-1.75538
KLEBSIELLA SP.	Klebsiella sp. gentamicin	20.5399	20
KLEBSIELLA SP.	Klebsiella sp. gentamicin	-2.69693	-2.69693
KLEBSIELLA SP.	Klebsiella sp. gentamicin	3.33153	3.33153
KLEBSIELLA SP.	Klebsiella sp. gentamicin	-8.51529	-8.51529
KLEBSIELLA SP.	Klebsiella sp. gentamicin	-3.81737	-3.81737
KLEBSIELLA SP.	Klebsiella sp. gentamicin	17.3948	17.3948
KLEBSIELLA SP.	Klebsiella sp. gentamicin	-0.0918298	-0.0918298
KLEBSIELLA SP.	Klebsiella sp. gentamicin	4.52831	4.52831
KLEBSIELLA SP.	Klebsiella sp. gentamicin	3.94908	3.94908
KLEBSIELLA SP.	Klebsiella sp. gentamicin	-11.8166	-11.8166
KLEBSIELLA SP.	Klebsiella sp. gentamicin	2.01681	2.01681
KLEBSIELLA SP.	Klebsiella sp. gentamicin	4.73171	4.73171
KLEBSIELLA SP.	Klebsiella sp. gentamicin	-4.54014	-4.54014
KLEBSIELLA SP.	Klebsiella sp. gentamicin	-1.66072	-1.66072
KLEBSIELLA SP.	Klebsiella sp. gentamicin	2.25291	2.25291
KLEBSIELLA SP.	Klebsiella sp. gentamicin	1.99424	1.99424
KLEBSIELLA SP.	Klebsiella sp. gentamicin	2.93255	2.93255
KLEBSIELLA SP.	Klebsiella sp. gentamicin	-3.90142	-3.90142
KLEBSIELLA SP.	Klebsiella sp. gentamicin	-9.61612	-9.61612
KLEBSIELLA SP.	Klebsiella sp. gentamicin	-8.31351	-8.31351
KLEBSIELLA SP.	Klebsiella sp. gentamicin	-3.68757	-3.68757
KLEBSIELLA SP.	Klebsiella sp. gentamicin	-7.61837	-7.61837
KLEBSIELLA SP.	Klebsiella sp. gentamicin	0.866171	0.866171
KLEBSIELLA SP.	Klebsiella sp. gentamicin	-2.87338	-2.87338
KLEBSIELLA SP.	Klebsiella sp. gentamicin	-2.53656	-2.53656
KLEBSIELLA SP.	Klebsiella sp. gentamicin	2.85074	2.85074
KLEBSIELLA SP.	Klebsiella sp. gentamicin	1.70455	1.70455
KLEBSIELLA SP.	Klebsiella sp. gentamicin	-8.31069	-8.31069
KLEBSIELLA SP.	Klebsiella sp. gentamicin	-3.8044	-3.8044
KLEBSIELLA SP.	Klebsiella sp. gentamicin	-9.36577	-9.36577
KLEBSIELLA SP.	Klebsiella sp. gentamicin	-0.358084	-0.358084
KLEBSIELLA SP.	Klebsiella sp. gentamicin	-6.37027	-6.37027
KLEBSIELLA SP.	Klebsiella sp. gentamicin	-22.0725	-20
KLEBSIELLA SP.	Klebsiella sp. piperacillin/tazobactam	-7.57535	-7.57535
KLEBSIELLA SP.	Klebsiella sp. piperacillin/tazobactam	15.6945	15.6945
KLEBSIELLA SP.	Klebsiella sp. piperacillin/tazobactam	-4.42317	-4.42317
KLEBSIELLA SP.	Klebsiella sp. piperacillin/tazobactam	-0.130992	-0.130992
KLEBSIELLA SP.	Klebsiella sp. piperacillin/tazobactam	8.71808	8.71808
KLEBSIELLA SP.	Klebsiella sp. piperacillin/tazobactam	-9.02365	-9.02365
KLEBSIELLA SP.	Klebsiella sp. piperacillin/tazobactam	5.77006	5.77006
KLEBSIELLA SP.	Klebsiella sp. piperacillin/tazobactam	-9.7909	-9.7909
KLEBSIELLA SP.	Klebsiella sp. piperacillin/tazobactam	-6.58769	-6.58769
KLEBSIELLA SP.	Klebsiella sp. piperacillin/tazobactam	3.07397	3.07397
KLEBSIELLA SP.	Klebsiella sp. piperacillin/tazobactam	3.54797	3.54797
KLEBSIELLA SP.	Klebsiella sp. piperacillin/tazobactam	13.7791	13.7791
KLEBSIELLA SP.	Klebsiella sp. piperacillin/tazobactam	1.68844	1.68844
KLEBSIELLA SP.	Klebsiella sp. piperacillin/tazobactam	-15.0463	-15.0463
KLEBSIELLA SP.	Klebsiella sp. piperacillin/tazobactam	-7.03163	-7.03163
KLEBSIELLA SP.	Klebsiella sp. piperacillin/tazobactam	2.97481	2.97481
KLEBSIELLA SP.	Klebsiella sp. piperacillin/tazobactam	-2.65093	-2.65093
KLEBSIELLA SP.	Klebsiella sp. piperacillin/tazobactam	13.3507	13.3507
KLEBSIELLA SP.	Klebsiella sp. piperacillin/tazobactam	9.36408	9.36408
KLEBSIELLA SP.	Klebsiella sp. piperacillin/tazobactam	2.17378	2.17378
KLEBSIELLA SP.	Klebsiella sp. piperacillin/tazobactam	-6.54694	-6.54694
KLEBSIELLA SP.	Klebsiella sp. piperacillin/tazobactam	11.6835	11.6835
KLEBSIELLA SP.	Klebsiella sp. piperacillin/tazobactam	6.18166	6.18166
KLEBSIELLA SP.	Klebsiella sp. piperacillin/tazobactam	7.02009	7.02009
KLEBSIELLA SP.	Klebsiella sp. piperacillin/tazobactam	16.3879	16.3879
KLEBSIELLA SP.	Klebsiella sp. piperacillin/tazobactam	7.31195	7.31195
KLEBSIELLA SP.	Klebsiella sp. piperacillin/tazobactam	-17.0739	-17.0739
KLEBSIELLA SP.	Klebsiella sp. piperacillin/tazobactam	-18.7082	-18.7082
KLEBSIELLA SP.	Klebsiella sp. piperacillin/tazobactam	-6.45975	-6.45975
KLEBSIELLA SP.	Klebsiella sp. piperacillin/tazobactam	-5.48955	-5.48955
KLEBSIELLA SP.	Klebsiella sp. piperacillin/tazobactam	2.81042	2.81042
KLEBSIELLA SP.	Klebsiella sp. piperacillin/tazobactam	19.647	19.647
KLEBSIELLA SP.	Klebsiella sp. piperacillin/tazobactam	-1.01593	-1.01593
KLEBSIELLA SP.	Klebsiella sp. piperacillin/tazobactam	14.3903	14.3903
KLEBSIELLA SP.	Klebsiella sp. piperacillin/tazobactam	46.2884	20
KLEBSIELLA SP.	Klebsiella sp. piperacillin/tazobactam	6.27111	6.27111
KLEBSIELLA SP.	Klebsiella sp. piperacillin/tazobactam	-3.95512	-3.95512
KLEBSIELLA SP.	Klebsiella sp. piperacillin/tazobactam	16.6213	16.6213
KLEBSIELLA SP.	Klebsiella sp. piperacillin/tazobactam	-42.804	-20
KLEBSIELLA SP.	Klebsiella sp. piperacillin/tazobactam	-7.89702	-7.89702
KLEBSIELLA SP.	Klebsiella sp. piperacillin/tazobactam	0.275567	0.275567
KLEBSIELLA SP.	Klebsiella sp. piperacillin/tazobactam	37.2669	20
KLEBSIELLA SP.	Klebsiella sp. piperacillin/tazobactam	-1.65278	-1.65278
KLEBSIELLA SP.	Klebsiella sp. piperacillin/tazobactam	2.03862	2.03862
KLEBSIELLA SP.	Klebsiella sp. piperacillin/tazobactam	22.0312	20
KLEBSIELLA SP.	Klebsiella sp. piperacillin/tazobactam	20.4657	20
KLEBSIELLA SP.	Klebsiella sp. piperacillin/tazobactam	-14.8466	-14.8466
KLEBSIELLA SP.	Klebsiella sp. piperacillin/tazobactam	4.71514	4.71514
KLEBSIELLA SP.	Klebsiella sp. piperacillin/tazobactam	-7.98161	-7.98161
KLEBSIELLA SP.	Klebsiella sp. piperacillin/tazobactam	1.72328	1.72328
KLEBSIELLA SP.	Klebsiella sp. piperacillin/tazobactam	14.3459	14.3459
KLEBSIELLA SP.	Klebsiella sp. piperacillin/tazobactam	-11.0538	-11.0538
KLEBSIELLA SP.	Klebsiella sp. piperacillin/tazobactam	-42.5228	-20
KLEBSIELLA SP.	Klebsiella sp. piperacillin/tazobactam	-5.91344	-5.91344
KLEBSIELLA SP.	Klebsiella sp. piperacillin/tazobactam	-0.750751	-0.750751
KLEBSIELLA SP.	Klebsiella sp. piperacillin/tazobactam	9.37075	9.37075
KLEBSIELLA SP.	Klebsiella sp. piperacillin/tazobactam	3.24359	3.24359
KLEBSIELLA SP.	Klebsiella sp. piperacillin/tazobactam	4.55928	4.55928
KLEBSIELLA SP.	Klebsiella sp. piperacillin/tazobactam	4.72069	4.72069
KLEBSIELLA SP.	Klebsiella sp. piperacillin/tazobactam	-5.05444	-5.05444
KLEBSIELLA SP.	Klebsiella sp. piperacillin/tazobactam	18.4555	18.4555
KLEBSIELLA SP.	Klebsiella sp. piperacillin/tazobactam	2.4414	2.4414
KLEBSIELLA SP.	Klebsiella sp. piperacillin/tazobactam	-2.15291	-2.15291
KLEBSIELLA SP.	Klebsiella sp. piperacillin/tazobactam	-2.81002	-2.81002
KLEBSIELLA SP.	Klebsiella sp. piperacillin/tazobactam	-22.9727	-20
KLEBSIELLA SP.	Klebsiella sp. piperacillin/tazobactam	-4.25076	-4.25076
KLEBSIELLA SP.	Klebsiella sp. piperacillin/tazobactam	-4.15611	-4.15611
KLEBSIELLA SP.	Klebsiella sp. piperacillin/tazobactam	3.8282	3.8282
KLEBSIELLA SP.	Klebsiella sp. piperacillin/tazobactam	-9.11048	-9.11048
KLEBSIELLA SP.	Klebsiella sp. piperacillin/tazobactam	-2.48532	-2.48532
KLEBSIELLA SP.	Klebsiella sp. piperacillin/tazobactam	6.85541	6.85541
KLEBSIELLA SP.	Klebsiella sp. piperacillin/tazobactam	6.33629	6.33629
KLEBSIELLA SP.	Klebsiella sp. piperacillin/tazobactam	7.06302	7.06302
KLEBSIELLA SP.	Klebsiella sp. piperacillin/tazobactam	-0.0537634	-0.0537634
KLEBSIELLA SP.	Klebsiella sp. piperacillin/tazobactam	-5.73627	-5.73627
KLEBSIELLA SP.	Klebsiella sp. piperacillin/tazobactam	11.2271	11.2271
KLEBSIELLA SP.	Klebsiella sp. piperacillin/tazobactam	4.76778	4.76778
KLEBSIELLA SP.	Klebsiella sp. piperacillin/tazobactam	-11.6681	-11.6681
KLEBSIELLA SP.	Klebsiella sp. piperacillin/tazobactam	7.07597	7.07597
KLEBSIELLA SP.	Klebsiella sp. piperacillin/tazobactam	7.11919	7.11919
KLEBSIELLA SP.	Klebsiella sp. piperacillin/tazobactam	-2.16941	-2.16941
KLEBSIELLA SP.	Klebsiella sp. piperacillin/tazobactam	18.3864	18.3864
KLEBSIELLA SP.	Klebsiella sp. piperacillin/tazobactam	-10.3333	-10.3333
KLEBSIELLA SP.	Klebsiella sp. piperacillin/tazobactam	1.71205	1.71205
KLEBSIELLA SP.	Klebsiella sp. piperacillin/tazobactam	21.8975	20
KLEBSIELLA SP.	Klebsiella sp. piperacillin/tazobactam	7.60379	7.60379
KLEBSIELLA SP.	Klebsiella sp. piperacillin/tazobactam	-30.2144	-20
KLEBSIELLA SP.	Klebsiella sp. piperacillin/tazobactam	23.7062	20
KLEBSIELLA SP.	Klebsiella sp. piperacillin/tazobactam	-2.26532	-2.26532
KLEBSIELLA SP.	Klebsiella sp. piperacillin/tazobactam	-4.89933	-4.89933
KLEBSIELLA SP.	Klebsiella sp. piperacillin/tazobactam	-18.511	-18.511
KLEBSIELLA SP.	Klebsiella sp. piperacillin/tazobactam	16.1992	16.1992
KLEBSIELLA SP.	Klebsiella sp. piperacillin/tazobactam	22.3253	20
KLEBSIELLA SP.	Klebsiella sp. piperacillin/tazobactam	-7.3774	-7.3774
KLEBSIELLA SP.	Klebsiella sp. piperacillin/tazobactam	-3.53266	-3.53266
KLEBSIELLA SP.	Klebsiella sp. piperacillin/tazobactam	54.2763	20
KLEBSIELLA SP.	Klebsiella sp. piperacillin/tazobactam	-0.132275	-0.132275
KLEBSIELLA SP.	Klebsiella sp. piperacillin/tazobactam	7.99419	7.99419
KLEBSIELLA SP.	Klebsiella sp. piperacillin/tazobactam	14.1548	14.1548
KLEBSIELLA SP.	Klebsiella sp. piperacillin/tazobactam	3.19105	3.19105
KLEBSIELLA SP.	Klebsiella sp. piperacillin/tazobactam	19.0822	19.0822
KLEBSIELLA SP.	Klebsiella sp. piperacillin/tazobactam	-13.9897	-13.9897
KLEBSIELLA SP.	Klebsiella sp. piperacillin/tazobactam	-17.0712	-17.0712
KLEBSIELLA SP.	Klebsiella sp. piperacillin/tazobactam	6.62143	6.62143
KLEBSIELLA SP.	Klebsiella sp. piperacillin/tazobactam	6.93555	6.93555
KLEBSIELLA SP.	Klebsiella sp. piperacillin/tazobactam	13.1286	13.1286
KLEBSIELLA SP.	Klebsiella sp. piperacillin/tazobactam	1.03306	1.03306
KLEBSIELLA SP.	Klebsiella sp. piperacillin/tazobactam	-4.7385	-4.7385
KLEBSIELLA SP.	Klebsiella sp. piperacillin/tazobactam	19.1948	19.1948
KLEBSIELLA SP.	Klebsiella sp. piperacillin/tazobactam	1.33546	1.33546
KLEBSIELLA SP.	Klebsiella sp. piperacillin/tazobactam	-9.70405	-9.70405
KLEBSIELLA SP.	Klebsiella sp. piperacillin/tazobactam	11.3128	11.3128
KLEBSIELLA SP.	Klebsiella sp. piperacillin/tazobactam	2.36505	2.36505
KLEBSIELLA SP.	Klebsiella sp. piperacillin/tazobactam	1.77623	1.77623
KLEBSIELLA SP.	Klebsiella sp. piperacillin/tazobactam	-10.1175	-10.1175
KLEBSIELLA SP.	Klebsiella sp. piperacillin/tazobactam	-5.06083	-5.06083
MSSA	MSSA clarithromycin	9.00595	9.00595
MSSA	MSSA clarithromycin	4.16496	4.16496
MSSA	MSSA clarithromycin	-20.3718	-20
MSSA	MSSA clarithromycin	-6.16371	-6.16371
MSSA	MSSA clarithromycin	7.21243	7.21243
MSSA	MSSA clarithromycin	8.60025	8.60025
MSSA	MSSA clarithromycin	-24.4444	-20
MSSA	MSSA clarithromycin	-0.227698	-0.227698
MSSA	MSSA clarithromycin	-0.666494	-0.666494
MSSA	MSSA clarithromycin	-0.641062	-0.641062
MSSA	MSSA clarithromycin	1.07486	1.07486
MSSA	MSSA clarithromycin	-1.57766	-1.57766
MSSA	MSSA clarithromycin	3.9959	3.9959
MSSA	MSSA clarithromycin	-60.5359	-20
MSSA	MSSA clarithromycin	3.89509	3.89509
MSSA	MSSA clarithromycin	5.47451	5.47451
MSSA	MSSA clarithromycin	10.8485	10.8485
MSSA	MSSA clarithromycin	22.0032	20
MSSA	MSSA clarithromycin	-10.463	-10.463
MSSA	MSSA clarithromycin	10.7528	10.7528
MSSA	MSSA clarithromycin	-2.72307	-2.72307
MSSA	MSSA clarithromycin	4.56796	4.56796
MSSA	MSSA clarithromycin	8.05885	8.05885
MSSA	MSSA clarithromycin	7.56799	7.56799
MSSA	MSSA clarithromycin	-4.31034	-4.31034
MSSA	MSSA clarithromycin	3.54073	3.54073
MSSA	MSSA clarithromycin	8.78767	8.78767
MSSA	MSSA clarithromycin	-2.53889	-2.53889
MSSA	MSSA clarithromycin	3.32346	3.32346
MSSA	MSSA clarithromycin	8.38813	8.38813
MSSA	MSSA clarithromycin	6.01655	6.01655
MSSA	MSSA clarithromycin	7.5188	7.5188
MSSA	MSSA clarithromycin	-3.41381	-3.41381
MSSA	MSSA clarithromycin	3.0922	3.0922
MSSA	MSSA clarithromycin	11.3385	11.3385
MSSA	MSSA clarithromycin	5.28044	5.28044
MSSA	MSSA clarithromycin	75	20
MSSA	MSSA clarithromycin	6.11959	6.11959
MSSA	MSSA clarithromycin	5.33667	5.33667
MSSA	MSSA clarithromycin	3.33061	3.33061
MSSA	MSSA clarithromycin	36.5231	20
MSSA	MSSA clarithromycin	-7.77882	-7.77882
MSSA	MSSA clarithromycin	0.0548131	0.0548131
MSSA	MSSA clarithromycin	5.78776	5.78776
MSSA	MSSA clarithromycin	14.9469	14.9469
MSSA	MSSA clarithromycin	-8.9527	-8.9527
MSSA	MSSA clarithromycin	11.566	11.566
MSSA	MSSA clarithromycin	-7.60581	-7.60581
MSSA	MSSA clarithromycin	6.30292	6.30292
MSSA	MSSA clarithromycin	7.56156	7.56156
MSSA	MSSA clarithromycin	11.4489	11.4489
MSSA	MSSA clindamycin	5.61517	5.61517
MSSA	MSSA clindamycin	-2.51161	-2.51161
MSSA	MSSA clindamycin	4.50794	4.50794
MSSA	MSSA clindamycin	11.5916	11.5916
MSSA	MSSA clindamycin	-4.44444	-4.44444
MSSA	MSSA clindamycin	-4.11533	-4.11533
MSSA	MSSA clindamycin	-4.02786	-4.02786
MSSA	MSSA clindamycin	-7.6103	-7.6103
MSSA	MSSA clindamycin	6.89424	6.89424
MSSA	MSSA clindamycin	10.6049	10.6049
MSSA	MSSA clindamycin	11.0089	11.0089
MSSA	MSSA clindamycin	12.2865	12.2865
MSSA	MSSA clindamycin	3.5721	3.5721
MSSA	MSSA clindamycin	4.27133	4.27133
MSSA	MSSA clindamycin	5.09827	5.09827
MSSA	MSSA clindamycin	-13.5942	-13.5942
MSSA	MSSA clindamycin	-3.65647	-3.65647
MSSA	MSSA clindamycin	11.7321	11.7321
MSSA	MSSA clindamycin	-5.6109	-5.6109
MSSA	MSSA clindamycin	3.81459	3.81459
MSSA	MSSA clindamycin	2.23921	2.23921
MSSA	MSSA clindamycin	2.1923	2.1923
MSSA	MSSA clindamycin	29.4118	20
MSSA	MSSA clindamycin	2.5276	2.5276
MSSA	MSSA clindamycin	-3.4965	-3.4965
MSSA	MSSA clindamycin	2.72326	2.72326
MSSA	MSSA clindamycin	-19.8386	-19.8386
MSSA	MSSA clindamycin	-11.9931	-11.9931
MSSA	MSSA clindamycin	-6.27305	-6.27305
MSSA	MSSA clindamycin	4.78716	4.78716
MSSA	MSSA clindamycin	2.60959	2.60959
MSSA	MSSA clindamycin	7.44897	7.44897
MSSA	MSSA clindamycin	8.91457	8.91457
MSSA	MSSA clindamycin	15.4144	15.4144
MSSA	MSSA clindamycin	6.29688	6.29688
MSSA	MSSA clindamycin	1.60002	1.60002
MSSA	MSSA clindamycin	5.68364	5.68364
MSSA	MSSA clindamycin	0.343148	0.343148
MSSA	MSSA clindamycin	-5.02791	-5.02791
MSSA	MSSA clindamycin	4.8281	4.8281
MSSA	MSSA clindamycin	1.90508	1.90508
MSSA	MSSA clindamycin	16.7426	16.7426
MSSA	MSSA clindamycin	6.07609	6.07609
MSSA	MSSA clindamycin	5.68556	5.68556
MSSA	MSSA clindamycin	11.8227	11.8227
MSSA	MSSA clindamycin	4.58763	4.58763
MSSA	MSSA clindamycin	9.76244	9.76244
MSSA	MSSA clindamycin	2.98745	2.98745
MSSA	MSSA clindamycin	-3.69898	-3.69898
MSSA	MSSA clindamycin	4.02606	4.02606
MSSA	MSSA clindamycin	8.3957	8.3957
MSSA	MSSA clindamycin	8.74328	8.74328
MSSA	MSSA clindamycin	17.2991	17.2991
MSSA	MSSA clindamycin	7.35555	7.35555
MSSA	MSSA clindamycin	-0.219818	-0.219818
MSSA	MSSA clindamycin	4.68214	4.68214
MSSA	MSSA clindamycin	7.22548	7.22548
MSSA	MSSA clindamycin	7.11279	7.11279
MSSA	MSSA clindamycin	4.79989	4.79989
MSSA	MSSA clindamycin	8.12794	8.12794
MSSA	MSSA clindamycin	2.40843	2.40843
MSSA	MSSA clindamycin	-13.3952	-13.3952
MSSA	MSSA clindamycin	93.75	20
MSSA	MSSA clindamycin	3.37747	3.37747
MSSA	MSSA clindamycin	11.6362	11.6362
MSSA	MSSA clindamycin	5.28123	5.28123
MSSA	MSSA clindamycin	-2.38506	-2.38506
MSSA	MSSA clindamycin	9.7501	9.7501
MSSA	MSSA clindamycin	-0.534702	-0.534702
MSSA	MSSA clindamycin	1.13949	1.13949
MSSA	MSSA clindamycin	3.4302	3.4302
MSSA	MSSA clindamycin	5.273	5.273
MSSA	MSSA clindamycin	35.7143	20
MSSA	MSSA clindamycin	5.93681	5.93681
MSSA	MSSA clindamycin	5.50083	5.50083
MSSA	MSSA clindamycin	1.18705	1.18705
MSSA	MSSA clindamycin	10.4983	10.4983
MSSA	MSSA clindamycin	12.1287	12.1287
MSSA	MSSA clindamycin	4.68202	4.68202
MSSA	MSSA clindamycin	-9.73255	-9.73255
MSSA	MSSA clindamycin	10.3939	10.3939
MSSA	MSSA clindamycin	-0.128573	-0.128573
MSSA	MSSA clindamycin	4.66725	4.66725
MSSA	MSSA clindamycin	10.2138	10.2138
MSSA	MSSA clindamycin	-70.9267	-20
MSSA	MSSA clindamycin	12.9032	12.9032
MSSA	MSSA clindamycin	11.8881	11.8881
MSSA	MSSA clindamycin	-0.209524	-0.209524
MSSA	MSSA clindamycin	0.138504	0.138504
MSSA	MSSA clindamycin	0.53587	0.53587
MSSA	MSSA clindamycin	7.15077	7.15077
MSSA	MSSA clindamycin	0.439327	0.439327
MSSA	MSSA clindamycin	6.48444	6.48444
MSSA	MSSA clindamycin	10.2344	10.2344
MSSA	MSSA clindamycin	11.3773	11.3773
MSSA	MSSA clindamycin	7.21135	7.21135
MSSA	MSSA clindamycin	8.62991	8.62991
MSSA	MSSA clindamycin	12.3218	12.3218
MSSA	MSSA clindamycin	17.9253	17.9253
MSSA	MSSA clindamycin	7.85156	7.85156
MSSA	MSSA clindamycin	2.45105	2.45105
MSSA	MSSA clindamycin	-2.71822	-2.71822
MSSA	MSSA clindamycin	5.99876	5.99876
MSSA	MSSA clindamycin	14.9998	14.9998
MSSA	MSSA clindamycin	-0.00297496	-0.00297496
MSSA	MSSA clindamycin	-2.35404	-2.35404
MSSA	MSSA clindamycin	6.67362	6.67362
MSSA	MSSA clindamycin	5.08833	5.08833
MSSA	MSSA clindamycin	7.33924	7.33924
MSSA	MSSA clindamycin	-4.12463	-4.12463
MSSA	MSSA erythromycin	4.43934	4.43934
MSSA	MSSA erythromycin	4.11414	4.11414
MSSA	MSSA erythromycin	9.24274	9.24274
MSSA	MSSA erythromycin	-8.04473	-8.04473
MSSA	MSSA erythromycin	-1.76774	-1.76774
MSSA	MSSA erythromycin	-0.343262	-0.343262
MSSA	MSSA erythromycin	2.06568	2.06568
MSSA	MSSA erythromycin	5.66458	5.66458
MSSA	MSSA erythromycin	5.37441	5.37441
MSSA	MSSA erythromycin	2.31556	2.31556
MSSA	MSSA erythromycin	34.4333	20
MSSA	MSSA erythromycin	-6.26341	-6.26341
MSSA	MSSA erythromycin	3.59513	3.59513
MSSA	MSSA erythromycin	28.9664	20
MSSA	MSSA erythromycin	5.85568	5.85568
MSSA	MSSA erythromycin	6.98509	6.98509
MSSA	MSSA erythromycin	-1.75289	-1.75289
MSSA	MSSA erythromycin	80.4367	20
MSSA	MSSA erythromycin	10.7513	10.7513
MSSA	MSSA erythromycin	3.29474	3.29474
MSSA	MSSA erythromycin	0.266739	0.266739
MSSA	MSSA erythromycin	-0.486205	-0.486205
MSSA	MSSA erythromycin	-1.56367	-1.56367
MSSA	MSSA erythromycin	10.4878	10.4878
MSSA	MSSA erythromycin	-29.6569	-20
MSSA	MSSA erythromycin	12.5777	12.5777
MSSA	MSSA erythromycin	3.68746	3.68746
MSSA	MSSA erythromycin	-11.4095	-11.4095
MSSA	MSSA erythromycin	-7.91198	-7.91198
MSSA	MSSA erythromycin	3.4462	3.4462
MSSA	MSSA erythromycin	2.94005	2.94005
MSSA	MSSA erythromycin	9.17016	9.17016
MSSA	MSSA erythromycin	3.7559	3.7559
MSSA	MSSA erythromycin	-0.072466	-0.072466
MSSA	MSSA erythromycin	5.07289	5.07289
MSSA	MSSA erythromycin	5.46291	5.46291
MSSA	MSSA erythromycin	0.175577	0.175577
MSSA	MSSA erythromycin	7.67683	7.67683
MSSA	MSSA erythromycin	-0.576355	-0.576355
MSSA	MSSA erythromycin	-0.35704	-0.35704
MSSA	MSSA erythromycin	3.38211	3.38211
MSSA	MSSA erythromycin	-9.21305	-9.21305
MSSA	MSSA erythromycin	-5.34047	-5.34047
MSSA	MSSA erythromycin	7.84006	7.84006
MSSA	MSSA erythromycin	9.72191	9.72191
MSSA	MSSA erythromycin	3.28122	3.28122
MSSA	MSSA erythromycin	-3.02002	-3.02002
MSSA	MSSA erythromycin	8.32903	8.32903
MSSA	MSSA erythromycin	7.71804	7.71804
MSSA	MSSA erythromycin	7.43793	7.43793
MSSA	MSSA erythromycin	3.06708	3.06708
MSSA	MSSA erythromycin	-13.3392	-13.3392
MSSA	MSSA erythromycin	6.01477	6.01477
MSSA	MSSA erythromycin	-20.0722	-20
MSSA	MSSA erythromycin	9.81907	9.81907
MSSA	MSSA erythromycin	1.20017	1.20017
MSSA	MSSA erythromycin	13.2067	13.2067
MSSA	MSSA erythromycin	3.70852	3.70852
MSSA	MSSA erythromycin	9.37926	9.37926
MSSA	MSSA erythromycin	-4.91038	-4.91038
MSSA	MSSA erythromycin	9.31366	9.31366
MSSA	MSSA erythromycin	1.23663	1.23663
MSSA	MSSA erythromycin	12.0288	12.0288
MSSA	MSSA erythromycin	0.679459	0.679459
MSSA	MSSA erythromycin	4.62891	4.62891
MSSA	MSSA erythromycin	1.33001	1.33001
MSSA	MSSA erythromycin	-3.39495	-3.39495
MSSA	MSSA erythromycin	6.9152	6.9152
MSSA	MSSA erythromycin	4.81951	4.81951
MSSA	MSSA erythromycin	13.0865	13.0865
MSSA	MSSA erythromycin	1.53366	1.53366
MSSA	MSSA erythromycin	-0.733301	-0.733301
MSSA	MSSA erythromycin	-0.0552851	-0.0552851
MSSA	MSSA erythromycin	-0.650468	-0.650468
MSSA	MSSA erythromycin	-0.454808	-0.454808
MSSA	MSSA erythromycin	1.42959	1.42959
MSSA	MSSA erythromycin	-10.9152	-10.9152
MSSA	MSSA erythromycin	-9.74026	-9.74026
MSSA	MSSA erythromycin	0.734995	0.734995
MSSA	MSSA erythromycin	-0.199416	-0.199416
MSSA	MSSA erythromycin	4.02425	4.02425
MSSA	MSSA erythromycin	1.57702	1.57702
MSSA	MSSA erythromycin	10.201	10.201
MSSA	MSSA erythromycin	11.8953	11.8953
MSSA	MSSA erythromycin	9.54563	9.54563
MSSA	MSSA erythromycin	28.7709	20
MSSA	MSSA erythromycin	8.25394	8.25394
MSSA	MSSA erythromycin	-1.5625	-1.5625
MSSA	MSSA erythromycin	-3.18249	-3.18249
MSSA	MSSA erythromycin	0.111931	0.111931
MSSA	MSSA erythromycin	-6.37426	-6.37426
MSSA	MSSA erythromycin	-0.23842	-0.23842
MSSA	MSSA erythromycin	-4.58868	-4.58868
MSSA	MSSA erythromycin	-2.72166	-2.72166
MSSA	MSSA erythromycin	12.5149	12.5149
MSSA	MSSA erythromycin	-0.188839	-0.188839
MSSA	MSSA erythromycin	19.2255	19.2255
MSSA	MSSA erythromycin	15.4944	15.4944
MSSA	MSSA erythromycin	3.12996	3.12996
MSSA	MSSA erythromycin	16.6228	16.6228
MSSA	MSSA erythromycin	8.02493	8.02493
MSSA	MSSA erythromycin	17.2973	17.2973
MSSA	MSSA erythromycin	4.00318	4.00318
MSSA	MSSA erythromycin	8.93835	8.93835
MSSA	MSSA tetracycline	-0.194947	-0.194947
MSSA	MSSA tetracycline	1.22972	1.22972
MSSA	MSSA tetracycline	0.976679	0.976679
MSSA	MSSA tetracycline	11.2137	11.2137
MSSA	MSSA tetracycline	-1.12438	-1.12438
MSSA	MSSA tetracycline	-0.350503	-0.350503
MSSA	MSSA tetracycline	-2.27716	-2.27716
MSSA	MSSA tetracycline	-3.2339	-3.2339
MSSA	MSSA tetracycline	-5.37602	-5.37602
MSSA	MSSA tetracycline	2.51279	2.51279
MSSA	MSSA tetracycline	-1.63163	-1.63163
MSSA	MSSA tetracycline	7.56327	7.56327
MSSA	MSSA tetracycline	21.3964	20
MSSA	MSSA tetracycline	2.04336	2.04336
MSSA	MSSA tetracycline	-1.2257	-1.2257
MSSA	MSSA tetracycline	2.22073	2.22073
MSSA	MSSA tetracycline	-2.72633	-2.72633
MSSA	MSSA tetracycline	0.768128	0.768128
MSSA	MSSA tetracycline	-2.90772	-2.90772
MSSA	MSSA tetracycline	-1.26232	-1.26232
MSSA	MSSA tetracycline	1.10383	1.10383
MSSA	MSSA tetracycline	-3.07164	-3.07164
MSSA	MSSA tetracycline	1.6827	1.6827
MSSA	MSSA tetracycline	26.5957	20
MSSA	MSSA tetracycline	-5.14216	-5.14216
MSSA	MSSA tetracycline	1.08741	1.08741
MSSA	MSSA tetracycline	-3.8439	-3.8439
MSSA	MSSA tetracycline	2.87708	2.87708
MSSA	MSSA tetracycline	-2.01804	-2.01804
MSSA	MSSA tetracycline	3.24032	3.24032
MSSA	MSSA tetracycline	0.598847	0.598847
MSSA	MSSA tetracycline	-3.88115	-3.88115
MSSA	MSSA tetracycline	-4.00296	-4.00296
MSSA	MSSA tetracycline	1.31302	1.31302
MSSA	MSSA tetracycline	2.80849	2.80849
MSSA	MSSA tetracycline	-0.865184	-0.865184
MSSA	MSSA tetracycline	5.58885	5.58885
MSSA	MSSA tetracycline	-3.83137	-3.83137
MSSA	MSSA tetracycline	-2.61033	-2.61033
MSSA	MSSA tetracycline	1.00402	1.00402
MSSA	MSSA tetracycline	3.20939	3.20939
MSSA	MSSA tetracycline	-3.29825	-3.29825
MSSA	MSSA tetracycline	-15.7044	-15.7044
MSSA	MSSA tetracycline	5.46858	5.46858
MSSA	MSSA tetracycline	-1.50389	-1.50389
MSSA	MSSA tetracycline	2.36763	2.36763
MSSA	MSSA tetracycline	0.287262	0.287262
MSSA	MSSA tetracycline	0.488587	0.488587
MSSA	MSSA tetracycline	-0.226173	-0.226173
MSSA	MSSA tetracycline	-1.9128	-1.9128
MSSA	MSSA tetracycline	-1.83592	-1.83592
MSSA	MSSA tetracycline	-8.42737	-8.42737
MSSA	MSSA tetracycline	-1.81558	-1.81558
MSSA	MSSA tetracycline	1.58921	1.58921
MSSA	MSSA tetracycline	0.338341	0.338341
MSSA	MSSA tetracycline	4.97151	4.97151
MSSA	MSSA tetracycline	0.211656	0.211656
MSSA	MSSA tetracycline	-3.48628	-3.48628
MSSA	MSSA tetracycline	0.248209	0.248209
MSSA	MSSA tetracycline	-2.93927	-2.93927
MSSA	MSSA tetracycline	-0.439797	-0.439797
MSSA	MSSA tetracycline	3.13673	3.13673
MSSA	MSSA tetracycline	-5.87937	-5.87937
MSSA	MSSA tetracycline	5.11841	5.11841
MSSA	MSSA tetracycline	-12.3612	-12.3612
MSSA	MSSA tetracycline	0.337276	0.337276
MSSA	MSSA tetracycline	-0.201995	-0.201995
MSSA	MSSA tetracycline	5.47932	5.47932
MSSA	MSSA tetracycline	-0.131328	-0.131328
MSSA	MSSA tetracycline	-3.443	-3.443
MSSA	MSSA tetracycline	0.438145	0.438145
MSSA	MSSA tetracycline	-4.26646	-4.26646
MSSA	MSSA tetracycline	3.56379	3.56379
MSSA	MSSA tetracycline	-5.70391	-5.70391
MSSA	MSSA tetracycline	7.86919	7.86919
MSSA	MSSA tetracycline	4.41755	4.41755
MSSA	MSSA tetracycline	1.37931	1.37931
MSSA	MSSA tetracycline	4.085	4.085
MSSA	MSSA tetracycline	-2.46451	-2.46451
MSSA	MSSA tetracycline	-1.80925	-1.80925
MSSA	MSSA tetracycline	-4.93733	-4.93733
MSSA	MSSA tetracycline	3.47065	3.47065
MSSA	MSSA tetracycline	2.11675	2.11675
MSSA	MSSA tetracycline	1.22679	1.22679
MSSA	MSSA tetracycline	3.30132	3.30132
MSSA	MSSA tetracycline	1.68865	1.68865
MSSA	MSSA tetracycline	-2.51289	-2.51289
MSSA	MSSA tetracycline	3.53382	3.53382
MSSA	MSSA tetracycline	-0.384525	-0.384525
MSSA	MSSA tetracycline	-3.6711	-3.6711
MSSA	MSSA tetracycline	2.11827	2.11827
MSSA	MSSA tetracycline	5.65601	5.65601
MSSA	MSSA tetracycline	4.18524	4.18524
MSSA	MSSA tetracycline	23.8095	20
MSSA	MSSA tetracycline	-6.21387	-6.21387
MSSA	MSSA tetracycline	7.46939	7.46939
MSSA	MSSA tetracycline	0.163104	0.163104
MSSA	MSSA tetracycline	-26.008	-20
MSSA	MSSA tetracycline	-0.877697	-0.877697
MSSA	MSSA tetracycline	0.3553	0.3553
MSSA	MSSA tetracycline	1.18977	1.18977
MSSA	MSSA tetracycline	3.50116	3.50116
MSSA	MSSA tetracycline	1.69369	1.69369
MSSA	MSSA tetracycline	0.402206	0.402206
MSSA	MSSA tetracycline	-3.86441	-3.86441
MSSA	MSSA tetracycline	-4.75406	-4.75406
MSSA	MSSA tetracycline	-2.04831	-2.04831
MSSA	MSSA tetracycline	-4.01461	-4.01461
MSSA	MSSA tetracycline	-1.19006	-1.19006
MSSA	MSSA tetracycline	0.332811	0.332811
MSSA	MSSA tetracycline	-2.84637	-2.84637
MSSA	MSSA tetracycline	0.414734	0.414734
MSSA	MSSA tetracycline	-0.0150635	-0.0150635
MSSA	MSSA tetracycline	-3.49364	-3.49364
MSSA	MSSA tetracycline	-2.50661	-2.50661
MSSA	MSSA tetracycline	6.44392	6.44392
MSSA	MSSA tetracycline	-4.39255	-4.39255
MSSA	MSSA tetracycline	-4.07086	-4.07086
MSSA	MSSA vancomycin	0	0
MSSA	MSSA vancomycin	0	0
MSSA	MSSA vancomycin	0	0
MSSA	MSSA vancomycin	0	0
MSSA	MSSA vancomycin	0	0
MSSA	MSSA vancomycin	0	0
MSSA	MSSA vancomycin	0	0
MSSA	MSSA vancomycin	0	0
MSSA	MSSA vancomycin	0	0
MSSA	MSSA vancomycin	0	0
MSSA	MSSA vancomycin	0	0
MSSA	MSSA vancomycin	0	0
MSSA	MSSA vancomycin	0	0
MSSA	MSSA vancomycin	0	0
MSSA	MSSA vancomycin	0	0
MSSA	MSSA vancomycin	0	0
MSSA	MSSA vancomycin	0	0
MSSA	MSSA vancomycin	-1.05042	-1.05042
MSSA	MSSA vancomycin	0	0
MSSA	MSSA vancomycin	-0.18797	-0.18797
MSSA	MSSA vancomycin	0	0
MSSA	MSSA vancomycin	0	0
MSSA	MSSA vancomycin	0	0
MSSA	MSSA vancomycin	0	0
MSSA	MSSA vancomycin	0	0
MSSA	MSSA vancomycin	0	0
MSSA	MSSA vancomycin	1.47059	1.47059
MSSA	MSSA vancomycin	0	0
MSSA	MSSA vancomycin	0	0
MSSA	MSSA vancomycin	0	0
MSSA	MSSA vancomycin	0	0
MSSA	MSSA vancomycin	1.0661	1.0661
MSSA	MSSA vancomycin	0	0
MSSA	MSSA vancomycin	0	0
MSSA	MSSA vancomycin	0	0
MSSA	MSSA vancomycin	0	0
MSSA	MSSA vancomycin	0	0
MSSA	MSSA vancomycin	0	0
MSSA	MSSA vancomycin	0	0
MSSA	MSSA vancomycin	0	0
MSSA	MSSA vancomycin	0	0
MSSA	MSSA vancomycin	1.01059	1.01059
MSSA	MSSA vancomycin	-0.288018	-0.288018
MSSA	MSSA vancomycin	0.0144118	0.0144118
MSSA	MSSA vancomycin	0	0
MSSA	MSSA vancomycin	0	0
MSSA	MSSA vancomycin	0.978474	0.978474
MSSA	MSSA vancomycin	0.840336	0.840336
MSSA	MSSA vancomycin	0	0
MSSA	MSSA vancomycin	0	0
MSSA	MSSA vancomycin	0	0
MSSA	MSSA vancomycin	0	0
MSSA	MSSA vancomycin	0	0
MSSA	MSSA vancomycin	0	0
MSSA	MSSA vancomycin	0	0
MSSA	MSSA vancomycin	0	0
MSSA	MSSA vancomycin	0	0
MSSA	MSSA vancomycin	0.1221	0.1221
MSSA	MSSA vancomycin	0	0
MSSA	MSSA vancomycin	0	0
MSSA	MSSA vancomycin	0	0
MSSA	MSSA vancomycin	0	0
MSSA	MSSA vancomycin	0	0
MSSA	MSSA vancomycin	0	0
MSSA	MSSA vancomycin	0	0
MSSA	MSSA vancomycin	0	0
MSSA	MSSA vancomycin	0	0
MSSA	MSSA vancomycin	0	0
MSSA	MSSA vancomycin	1.29894	1.29894
MSSA	MSSA vancomycin	0	0
MSSA	MSSA vancomycin	0	0
MSSA	MSSA vancomycin	0	0
MSSA	MSSA vancomycin	0	0
MSSA	MSSA vancomycin	-0.595238	-0.595238
MSSA	MSSA vancomycin	-0.498339	-0.498339
MSSA	MSSA vancomycin	0	0
MSSA	MSSA vancomycin	0	0
MSSA	MSSA vancomycin	0	0
MSSA	MSSA vancomycin	0	0
MSSA	MSSA vancomycin	0	0
MSSA	MSSA vancomycin	1.15207	1.15207
MSSA	MSSA vancomycin	0	0
MSSA	MSSA vancomycin	0	0
MSSA	MSSA vancomycin	0.75188	0.75188
MSSA	MSSA vancomycin	0	0
MSSA	MSSA vancomycin	0	0
MSSA	MSSA vancomycin	0	0
MSSA	MSSA vancomycin	0	0
MSSA	MSSA vancomycin	0	0
MSSA	MSSA vancomycin	0	0
MSSA	MSSA vancomycin	0	0
MSSA	MSSA vancomycin	0	0
MSSA	MSSA vancomycin	0	0
MSSA	MSSA vancomycin	0	0
MSSA	MSSA vancomycin	-0.347222	-0.347222
MSSA	MSSA vancomycin	0	0
MSSA	MSSA vancomycin	0	0
MSSA	MSSA vancomycin	0	0
MSSA	MSSA vancomycin	0	0
MSSA	MSSA vancomycin	0	0
MSSA	MSSA vancomycin	0	0
MSSA	MSSA vancomycin	0	0
MSSA	MSSA vancomycin	0	0
MSSA	MSSA vancomycin	1.59664	1.59664
MSSA	MSSA vancomycin	0	0
P. AERUGINOSA	P. aeruginosa carbapenems	5.26316	5.26316
P. AERUGINOSA	P. aeruginosa carbapenems	9.68913	9.68913
P. AERUGINOSA	P. aeruginosa carbapenems	-2.96296	-2.96296
P. AERUGINOSA	P. aeruginosa carbapenems	6.34772	6.34772
P. AERUGINOSA	P. aeruginosa carbapenems	-10.0397	-10.0397
P. AERUGINOSA	P. aeruginosa carbapenems	-11.9444	-11.9444
P. AERUGINOSA	P. aeruginosa carbapenems	0	0
P. AERUGINOSA	P. aeruginosa carbapenems	-6.25	-6.25
P. AERUGINOSA	P. aeruginosa carbapenems	11.5187	11.5187
P. AERUGINOSA	P. aeruginosa carbapenems	5.79976	5.79976
P. AERUGINOSA	P. aeruginosa carbapenems	-2.19207	-2.19207
P. AERUGINOSA	P. aeruginosa carbapenems	-11.4389	-11.4389
P. AERUGINOSA	P. aeruginosa carbapenems	23.1061	20
P. AERUGINOSA	P. aeruginosa carbapenems	8.14317	8.14317
P. AERUGINOSA	P. aeruginosa carbapenems	-15.8462	-15.8462
P. AERUGINOSA	P. aeruginosa carbapenems	-4.69165	-4.69165
P. AERUGINOSA	P. aeruginosa carbapenems	36.7316	20
P. AERUGINOSA	P. aeruginosa carbapenems	3.3208	3.3208
P. AERUGINOSA	P. aeruginosa carbapenems	-5.59509	-5.59509
P. AERUGINOSA	P. aeruginosa carbapenems	-11.7223	-11.7223
P. AERUGINOSA	P. aeruginosa carbapenems	10.4792	10.4792
P. AERUGINOSA	P. aeruginosa carbapenems	-4.44089e-16	-4.44089e-16
P. AERUGINOSA	P. aeruginosa carbapenems	-8.33333	-8.33333
P. AERUGINOSA	P. aeruginosa carbapenems	-1.42857	-1.42857
P. AERUGINOSA	P. aeruginosa carbapenems	-18.3916	-18.3916
P. AERUGINOSA	P. aeruginosa carbapenems	-7.77778	-7.77778
P. AERUGINOSA	P. aeruginosa carbapenems	-4.58685	-4.58685
P. AERUGINOSA	P. aeruginosa carbapenems	0	0
P. AERUGINOSA	P. aeruginosa carbapenems	-10.4167	-10.4167
P. AERUGINOSA	P. aeruginosa carbapenems	6.52137	6.52137
P. AERUGINOSA	P. aeruginosa carbapenems	3.125	3.125
P. AERUGINOSA	P. aeruginosa carbapenems	6.3762	6.3762
P. AERUGINOSA	P. aeruginosa carbapenems	0.862069	0.862069
P. AERUGINOSA	P. aeruginosa carbapenems	4.44086	4.44086
P. AERUGINOSA	P. aeruginosa carbapenems	4.88095	4.88095
P. AERUGINOSA	P. aeruginosa carbapenems	8.86709	8.86709
P. AERUGINOSA	P. aeruginosa carbapenems	18.6508	18.6508
P. AERUGINOSA	P. aeruginosa carbapenems	20.8333	20
P. AERUGINOSA	P. aeruginosa carbapenems	-18.2051	-18.2051
P. AERUGINOSA	P. aeruginosa carbapenems	3.63442	3.63442
P. AERUGINOSA	P. aeruginosa carbapenems	2.55952	2.55952
P. AERUGINOSA	P. aeruginosa carbapenems	-1.91531	-1.91531
P. AERUGINOSA	P. aeruginosa carbapenems	2.48975	2.48975
P. AERUGINOSA	P. aeruginosa carbapenems	-1.31568	-1.31568
P. AERUGINOSA	P. aeruginosa carbapenems	-1.15385	-1.15385
P. AERUGINOSA	P. aeruginosa carbapenems	13.7493	13.7493
P. AERUGINOSA	P. aeruginosa carbapenems	-11.4672	-11.4672
P. AERUGINOSA	P. aeruginosa carbapenems	7.79221	7.79221
P. AERUGINOSA	P. aeruginosa carbapenems	0.694827	0.694827
P. AERUGINOSA	P. aeruginosa carbapenems	24.0741	20
P. AERUGINOSA	P. aeruginosa carbapenems	71.4286	20
P. AERUGINOSA	P. aeruginosa carbapenems	4.83333	4.83333
P. AERUGINOSA	P. aeruginosa carbapenems	5.23249	5.23249
P. AERUGINOSA	P. aeruginosa carbapenems	-3.18688	-3.18688
P. AERUGINOSA	P. aeruginosa carbapenems	23.6364	20
P. AERUGINOSA	P. aeruginosa carbapenems	-4.49275	-4.49275
P. AERUGINOSA	P. aeruginosa carbapenems	-20.8418	-20
P. AERUGINOSA	P. aeruginosa carbapenems	0	0
P. AERUGINOSA	P. aeruginosa carbapenems	-0.68323	-0.68323
P. AERUGINOSA	P. aeruginosa carbapenems	6.08333	6.08333
P. AERUGINOSA	P. aeruginosa carbapenems	4.17864	4.17864
P. AERUGINOSA	P. aeruginosa carbapenems	0.588235	0.588235
P. AERUGINOSA	P. aeruginosa carbapenems	-1.546	-1.546
P. AERUGINOSA	P. aeruginosa carbapenems	7.10784	7.10784
P. AERUGINOSA	P. aeruginosa carbapenems	-1.47645	-1.47645
P. AERUGINOSA	P. aeruginosa carbapenems	15.5183	15.5183
P. AERUGINOSA	P. aeruginosa carbapenems	4.37836	4.37836
P. AERUGINOSA	P. aeruginosa carbapenems	-0.157098	-0.157098
P. AERUGINOSA	P. aeruginosa carbapenems	-5.95238	-5.95238
P. AERUGINOSA	P. aeruginosa carbapenems	9.36714	9.36714
P. AERUGINOSA	P. aeruginosa carbapenems	0	0
P. AERUGINOSA	P. aeruginosa carbapenems	8.38418	8.38418
P. AERUGINOSA	P. aeruginosa carbapenems	7.12821	7.12821
P. AERUGINOSA	P. aeruginosa carbapenems	-4.58821	-4.58821
P. AERUGINOSA	P. aeruginosa carbapenems	8.33333	8.33333
P. AERUGINOSA	P. aeruginosa carbapenems	-13.6538	-13.6538
P. AERUGINOSA	P. aeruginosa carbapenems	0.649351	0.649351
P. AERUGINOSA	P. aeruginosa carbapenems	-2.96053	-2.96053
P. AERUGINOSA	P. aeruginosa carbapenems	1.92308	1.92308
P. AERUGINOSA	P. aeruginosa carbapenems	17.8686	17.8686
P. AERUGINOSA	P. aeruginosa carbapenems	-0.242986	-0.242986
P. AERUGINOSA	P. aeruginosa carbapenems	1.73292	1.73292
P. AERUGINOSA	P. aeruginosa carbapenems	-1.88348	-1.88348
P. AERUGINOSA	P. aeruginosa carbapenems	11.5851	11.5851
P. AERUGINOSA	P. aeruginosa carbapenems	0	0
P. AERUGINOSA	P. aeruginosa carbapenems	-0.849901	-0.849901
P. AERUGINOSA	P. aeruginosa carbapenems	3.47926	3.47926
P. AERUGINOSA	P. aeruginosa carbapenems	-0.871399	-0.871399
P. AERUGINOSA	P. aeruginosa carbapenems	1.38273	1.38273
P. AERUGINOSA	P. aeruginosa carbapenems	-19.0597	-19.0597
P. AERUGINOSA	P. aeruginosa carbapenems	-11.9617	-11.9617
P. AERUGINOSA	P. aeruginosa carbapenems	-5.77122	-5.77122
P. AERUGINOSA	P. aeruginosa carbapenems	5.41667	5.41667
P. AERUGINOSA	P. aeruginosa carbapenems	29.375	20
P. AERUGINOSA	P. aeruginosa carbapenems	-1.01492	-1.01492
P. AERUGINOSA	P. aeruginosa carbapenems	13.8889	13.8889
P. AERUGINOSA	P. aeruginosa carbapenems	-19.9425	-19.9425
P. AERUGINOSA	P. aeruginosa carbapenems	-1.78372	-1.78372
P. AERUGINOSA	P. aeruginosa carbapenems	11.1862	11.1862
P. AERUGINOSA	P. aeruginosa carbapenems	-4.41816	-4.41816
P. AERUGINOSA	P. aeruginosa carbapenems	-0.545455	-0.545455
P. AERUGINOSA	P. aeruginosa carbapenems	8.76629	8.76629
P. AERUGINOSA	P. aeruginosa carbapenems	3.84615	3.84615
P. AERUGINOSA	P. aeruginosa carbapenems	2.36831	2.36831
P. AERUGINOSA	P. aeruginosa carbapenems	7.51816	7.51816
P. AERUGINOSA	P. aeruginosa carbapenems	3.9014	3.9014
[truncated: 449 more rows]
