# Supplementary material for: Predicting future hospital antimicrobial resistance prevalence using machine learning
Source: Commun Med (Lond). 2024 Oct 10;4:197. doi: 10.1038/s43856-024-00606-8 (PMC11467333; doi:10.1038/s43856-024-00606-8)
Supplement: Supplementary file 7 — Supplementary Data 4 [file 43856_2024_606_MOESM7_ESM.xlsx]

## Sheet: Figure3
figure3
pathogen	pathogen-antibiotic	model	mean absolute error
E. COLI	E. coli carbapenems	Previous value taken forwards	0.268082
E. COLI	E. coli piperacillin/tazobactam	Previous value taken forwards	3.1948
E. COLI	E. coli gentamicin	Previous value taken forwards	2.74696
E. COLI	E. coli 3rd generation cephalosporins	Previous value taken forwards	3.2695
E. COLI	E. coli ciprofloxacin	Previous value taken forwards	3.52409
E. COLI	E. coli amoxicillin/clavulanic acid	Previous value taken forwards	5.44998
KLEBSIELLA SP.	Klebsiella sp. carbapenems	Previous value taken forwards	0.785796
KLEBSIELLA SP.	Klebsiella sp. gentamicin	Previous value taken forwards	4.00267
KLEBSIELLA SP.	Klebsiella sp. ciprofloxacin	Previous value taken forwards	5.08055
KLEBSIELLA SP.	Klebsiella sp. 3rd generation cephalosporins	Previous value taken forwards	5.23966
KLEBSIELLA SP.	Klebsiella sp. piperacillin/tazobactam	Previous value taken forwards	6.01815
KLEBSIELLA SP.	Klebsiella sp. amoxicillin/clavulanic acid	Previous value taken forwards	7.88844
MSSA	MSSA vancomycin	Previous value taken forwards	0.140686
MSSA	MSSA tetracycline	Previous value taken forwards	3.21917
MSSA	MSSA clindamycin	Previous value taken forwards	5.42716
MSSA	MSSA erythromycin	Previous value taken forwards	6.06351
MSSA	MSSA clarithromycin	Previous value taken forwards	4.78241
P. AERUGINOSA	P. aeruginosa gentamicin	Previous value taken forwards	3.58927
P. AERUGINOSA	P. aeruginosa ceftazidime	Previous value taken forwards	5.69215
P. AERUGINOSA	P. aeruginosa piperacillin/tazobactam	Previous value taken forwards	5.32188
P. AERUGINOSA	P. aeruginosa carbapenems	Previous value taken forwards	5.16881
P. AERUGINOSA	P. aeruginosa ciprofloxacin	Previous value taken forwards	4.53038
E. COLI	E. coli carbapenems	Difference taken forwards	0.414906
E. COLI	E. coli piperacillin/tazobactam	Difference taken forwards	5.04883
E. COLI	E. coli gentamicin	Difference taken forwards	4.77426
E. COLI	E. coli 3rd generation cephalosporins	Difference taken forwards	6.02007
E. COLI	E. coli ciprofloxacin	Difference taken forwards	6.73295
E. COLI	E. coli amoxicillin/clavulanic acid	Difference taken forwards	8.93381
KLEBSIELLA SP.	Klebsiella sp. carbapenems	Difference taken forwards	1.35286
KLEBSIELLA SP.	Klebsiella sp. gentamicin	Difference taken forwards	6.7926
KLEBSIELLA SP.	Klebsiella sp. ciprofloxacin	Difference taken forwards	8.76737
KLEBSIELLA SP.	Klebsiella sp. 3rd generation cephalosporins	Difference taken forwards	8.79202
KLEBSIELLA SP.	Klebsiella sp. piperacillin/tazobactam	Difference taken forwards	9.63736
KLEBSIELLA SP.	Klebsiella sp. amoxicillin/clavulanic acid	Difference taken forwards	13.6879
MSSA	MSSA vancomycin	Difference taken forwards	0.290951
MSSA	MSSA tetracycline	Difference taken forwards	5.6952
MSSA	MSSA clindamycin	Difference taken forwards	8.82445
MSSA	MSSA erythromycin	Difference taken forwards	9.98664
MSSA	MSSA clarithromycin	Difference taken forwards	9.40247
P. AERUGINOSA	P. aeruginosa gentamicin	Difference taken forwards	6.07007
P. AERUGINOSA	P. aeruginosa ceftazidime	Difference taken forwards	10.6591
P. AERUGINOSA	P. aeruginosa piperacillin/tazobactam	Difference taken forwards	10.018
P. AERUGINOSA	P. aeruginosa carbapenems	Difference taken forwards	9.36664
P. AERUGINOSA	P. aeruginosa ciprofloxacin	Difference taken forwards	8.90923
E. COLI	E. coli carbapenems	LTF	0.305493
E. COLI	E. coli piperacillin/tazobactam	LTF	3.82097
E. COLI	E. coli gentamicin	LTF	2.87183
E. COLI	E. coli 3rd generation cephalosporins	LTF	3.9001
E. COLI	E. coli ciprofloxacin	LTF	4.57905
E. COLI	E. coli amoxicillin/clavulanic acid	LTF	7.40887
KLEBSIELLA SP.	Klebsiella sp. carbapenems	LTF	0.958318
KLEBSIELLA SP.	Klebsiella sp. gentamicin	LTF	4.70551
KLEBSIELLA SP.	Klebsiella sp. ciprofloxacin	LTF	5.77254
KLEBSIELLA SP.	Klebsiella sp. 3rd generation cephalosporins	LTF	5.90124
KLEBSIELLA SP.	Klebsiella sp. piperacillin/tazobactam	LTF	6.61041
KLEBSIELLA SP.	Klebsiella sp. amoxicillin/clavulanic acid	LTF	9.33532
MSSA	MSSA vancomycin	LTF	0.194692
MSSA	MSSA tetracycline	LTF	3.72001
MSSA	MSSA clindamycin	LTF	6.07974
MSSA	MSSA erythromycin	LTF	6.95556
MSSA	MSSA clarithromycin	LTF	5.72408
P. AERUGINOSA	P. aeruginosa gentamicin	LTF	4.82248
P. AERUGINOSA	P. aeruginosa ceftazidime	LTF	6.58411
P. AERUGINOSA	P. aeruginosa piperacillin/tazobactam	LTF	6.49119
P. AERUGINOSA	P. aeruginosa carbapenems	LTF	5.965
P. AERUGINOSA	P. aeruginosa ciprofloxacin	LTF	5.80522
E. COLI	E. coli carbapenems	XGBoost default	0.299266
E. COLI	E. coli piperacillin/tazobactam	XGBoost default	3.43386
E. COLI	E. coli gentamicin	XGBoost default	2.68439
E. COLI	E. coli 3rd generation cephalosporins	XGBoost default	3.42097
E. COLI	E. coli ciprofloxacin	XGBoost default	3.58299
E. COLI	E. coli amoxicillin/clavulanic acid	XGBoost default	5.75911
KLEBSIELLA SP.	Klebsiella sp. carbapenems	XGBoost default	0.768234
KLEBSIELLA SP.	Klebsiella sp. gentamicin	XGBoost default	3.7741
KLEBSIELLA SP.	Klebsiella sp. ciprofloxacin	XGBoost default	4.67976
KLEBSIELLA SP.	Klebsiella sp. 3rd generation cephalosporins	XGBoost default	4.79433
KLEBSIELLA SP.	Klebsiella sp. piperacillin/tazobactam	XGBoost default	5.79891
KLEBSIELLA SP.	Klebsiella sp. amoxicillin/clavulanic acid	XGBoost default	7.87715
MSSA	MSSA vancomycin	XGBoost default	0.142583
MSSA	MSSA tetracycline	XGBoost default	2.72268
MSSA	MSSA clindamycin	XGBoost default	4.57322
MSSA	MSSA erythromycin	XGBoost default	4.79085
MSSA	MSSA clarithromycin	XGBoost default	3.91298
P. AERUGINOSA	P. aeruginosa gentamicin	XGBoost default	3.73123
P. AERUGINOSA	P. aeruginosa ceftazidime	XGBoost default	4.1652
P. AERUGINOSA	P. aeruginosa piperacillin/tazobactam	XGBoost default	4.18715
P. AERUGINOSA	P. aeruginosa carbapenems	XGBoost default	5.02523
P. AERUGINOSA	P. aeruginosa ciprofloxacin	XGBoost default	4.61937
E. COLI	E. coli carbapenems	XGBoost default SHAP fs	0.299266
E. COLI	E. coli piperacillin/tazobactam	XGBoost default SHAP fs	3.43386
E. COLI	E. coli gentamicin	XGBoost default SHAP fs	2.51024
E. COLI	E. coli 3rd generation cephalosporins	XGBoost default SHAP fs	3.33258
E. COLI	E. coli ciprofloxacin	XGBoost default SHAP fs	3.58299
E. COLI	E. coli amoxicillin/clavulanic acid	XGBoost default SHAP fs	5.5392
KLEBSIELLA SP.	Klebsiella sp. carbapenems	XGBoost default SHAP fs	0.768234
KLEBSIELLA SP.	Klebsiella sp. gentamicin	XGBoost default SHAP fs	3.77296
KLEBSIELLA SP.	Klebsiella sp. ciprofloxacin	XGBoost default SHAP fs	5.06094
KLEBSIELLA SP.	Klebsiella sp. 3rd generation cephalosporins	XGBoost default SHAP fs	4.72225
KLEBSIELLA SP.	Klebsiella sp. piperacillin/tazobactam	XGBoost default SHAP fs	5.55849
KLEBSIELLA SP.	Klebsiella sp. amoxicillin/clavulanic acid	XGBoost default SHAP fs	8.02035
MSSA	MSSA vancomycin	XGBoost default SHAP fs	0.142583
MSSA	MSSA tetracycline	XGBoost default SHAP fs	2.68833
MSSA	MSSA clindamycin	XGBoost default SHAP fs	4.85462
MSSA	MSSA erythromycin	XGBoost default SHAP fs	4.95519
MSSA	MSSA clarithromycin	XGBoost default SHAP fs	3.91298
P. AERUGINOSA	P. aeruginosa gentamicin	XGBoost default SHAP fs	3.65703
P. AERUGINOSA	P. aeruginosa ceftazidime	XGBoost default SHAP fs	4.42036
P. AERUGINOSA	P. aeruginosa piperacillin/tazobactam	XGBoost default SHAP fs	4.22142
P. AERUGINOSA	P. aeruginosa carbapenems	XGBoost default SHAP fs	5.06938
P. AERUGINOSA	P. aeruginosa ciprofloxacin	XGBoost default SHAP fs	4.3109
E. COLI	E. coli carbapenems	XGBoost tuned	0.301661
E. COLI	E. coli piperacillin/tazobactam	XGBoost tuned	3.36516
E. COLI	E. coli gentamicin	XGBoost tuned	2.41804
E. COLI	E. coli 3rd generation cephalosporins	XGBoost tuned	3.1719
E. COLI	E. coli ciprofloxacin	XGBoost tuned	3.31627
E. COLI	E. coli amoxicillin/clavulanic acid	XGBoost tuned	5.56696
KLEBSIELLA SP.	Klebsiella sp. carbapenems	XGBoost tuned	0.759641
KLEBSIELLA SP.	Klebsiella sp. gentamicin	XGBoost tuned	3.42112
KLEBSIELLA SP.	Klebsiella sp. ciprofloxacin	XGBoost tuned	4.14174
KLEBSIELLA SP.	Klebsiella sp. 3rd generation cephalosporins	XGBoost tuned	4.54789
KLEBSIELLA SP.	Klebsiella sp. piperacillin/tazobactam	XGBoost tuned	6.13445
KLEBSIELLA SP.	Klebsiella sp. amoxicillin/clavulanic acid	XGBoost tuned	8.67297
MSSA	MSSA vancomycin	XGBoost tuned	0.173852
MSSA	MSSA tetracycline	XGBoost tuned	2.64495
MSSA	MSSA clindamycin	XGBoost tuned	4.95316
MSSA	MSSA erythromycin	XGBoost tuned	5.31129
MSSA	MSSA clarithromycin	XGBoost tuned	3.57499
P. AERUGINOSA	P. aeruginosa gentamicin	XGBoost tuned	3.7748
P. AERUGINOSA	P. aeruginosa ceftazidime	XGBoost tuned	3.56605
P. AERUGINOSA	P. aeruginosa piperacillin/tazobactam	XGBoost tuned	4.38186
P. AERUGINOSA	P. aeruginosa carbapenems	XGBoost tuned	4.46014
P. AERUGINOSA	P. aeruginosa ciprofloxacin	XGBoost tuned	4.70062
E. COLI	E. coli carbapenems	XGBoost usage alone	0.409886
E. COLI	E. coli piperacillin/tazobactam	XGBoost usage alone	3.22592
E. COLI	E. coli gentamicin	XGBoost usage alone	2.88296
E. COLI	E. coli 3rd generation cephalosporins	XGBoost usage alone	3.43775
E. COLI	E. coli ciprofloxacin	XGBoost usage alone	3.75545
E. COLI	E. coli amoxicillin/clavulanic acid	XGBoost usage alone	5.673
KLEBSIELLA SP.	Klebsiella sp. carbapenems	XGBoost usage alone	0.887409
KLEBSIELLA SP.	Klebsiella sp. gentamicin	XGBoost usage alone	3.6661
KLEBSIELLA SP.	Klebsiella sp. ciprofloxacin	XGBoost usage alone	5.17761
KLEBSIELLA SP.	Klebsiella sp. 3rd generation cephalosporins	XGBoost usage alone	4.97003
KLEBSIELLA SP.	Klebsiella sp. piperacillin/tazobactam	XGBoost usage alone	5.65233
KLEBSIELLA SP.	Klebsiella sp. amoxicillin/clavulanic acid	XGBoost usage alone	7.31967
MSSA	MSSA vancomycin	XGBoost usage alone	0.144288
MSSA	MSSA tetracycline	XGBoost usage alone	2.75005
MSSA	MSSA clindamycin	XGBoost usage alone	4.70932
MSSA	MSSA erythromycin	XGBoost usage alone	4.9225
MSSA	MSSA clarithromycin	XGBoost usage alone	3.90263
P. AERUGINOSA	P. aeruginosa gentamicin	XGBoost usage alone	3.76777
P. AERUGINOSA	P. aeruginosa ceftazidime	XGBoost usage alone	4.68642
P. AERUGINOSA	P. aeruginosa piperacillin/tazobactam	XGBoost usage alone	4.51583
P. AERUGINOSA	P. aeruginosa carbapenems	XGBoost usage alone	5.23946
P. AERUGINOSA	P. aeruginosa ciprofloxacin	XGBoost usage alone	4.58813
E. COLI	E. coli carbapenems	XGBoost usage (1yr)	0.331627
E. COLI	E. coli piperacillin/tazobactam	XGBoost usage (1yr)	3.31469
E. COLI	E. coli gentamicin	XGBoost usage (1yr)	2.87903
E. COLI	E. coli 3rd generation cephalosporins	XGBoost usage (1yr)	3.91854
E. COLI	E. coli ciprofloxacin	XGBoost usage (1yr)	3.91377
E. COLI	E. coli amoxicillin/clavulanic acid	XGBoost usage (1yr)	6.07852
KLEBSIELLA SP.	Klebsiella sp. carbapenems	XGBoost usage (1yr)	1.07492
KLEBSIELLA SP.	Klebsiella sp. gentamicin	XGBoost usage (1yr)	4.10688
KLEBSIELLA SP.	Klebsiella sp. ciprofloxacin	XGBoost usage (1yr)	5.18591
KLEBSIELLA SP.	Klebsiella sp. 3rd generation cephalosporins	XGBoost usage (1yr)	5.16157
KLEBSIELLA SP.	Klebsiella sp. piperacillin/tazobactam	XGBoost usage (1yr)	5.74713
KLEBSIELLA SP.	Klebsiella sp. amoxicillin/clavulanic acid	XGBoost usage (1yr)	7.37233
MSSA	MSSA vancomycin	XGBoost usage (1yr)	0.164174
MSSA	MSSA tetracycline	XGBoost usage (1yr)	3.13587
MSSA	MSSA clindamycin	XGBoost usage (1yr)	5.26514
MSSA	MSSA erythromycin	XGBoost usage (1yr)	4.76473
MSSA	MSSA clarithromycin	XGBoost usage (1yr)	3.71026
P. AERUGINOSA	P. aeruginosa gentamicin	XGBoost usage (1yr)	3.81975
P. AERUGINOSA	P. aeruginosa ceftazidime	XGBoost usage (1yr)	4.40828
P. AERUGINOSA	P. aeruginosa piperacillin/tazobactam	XGBoost usage (1yr)	4.93182
P. AERUGINOSA	P. aeruginosa carbapenems	XGBoost usage (1yr)	4.78512
P. AERUGINOSA	P. aeruginosa ciprofloxacin	XGBoost usage (1yr)	4.63262
E. COLI	E. coli carbapenems	XGBoost usage (1yr, double)	0.41382
E. COLI	E. coli piperacillin/tazobactam	XGBoost usage (1yr, double)	3.39655
E. COLI	E. coli gentamicin	XGBoost usage (1yr, double)	2.83831
E. COLI	E. coli 3rd generation cephalosporins	XGBoost usage (1yr, double)	3.35128
E. COLI	E. coli ciprofloxacin	XGBoost usage (1yr, double)	4.3674
E. COLI	E. coli amoxicillin/clavulanic acid	XGBoost usage (1yr, double)	6.02824
KLEBSIELLA SP.	Klebsiella sp. carbapenems	XGBoost usage (1yr, double)	0.891959
KLEBSIELLA SP.	Klebsiella sp. gentamicin	XGBoost usage (1yr, double)	3.73867
KLEBSIELLA SP.	Klebsiella sp. ciprofloxacin	XGBoost usage (1yr, double)	5.35426
KLEBSIELLA SP.	Klebsiella sp. 3rd generation cephalosporins	XGBoost usage (1yr, double)	4.86586
KLEBSIELLA SP.	Klebsiella sp. piperacillin/tazobactam	XGBoost usage (1yr, double)	5.59303
KLEBSIELLA SP.	Klebsiella sp. amoxicillin/clavulanic acid	XGBoost usage (1yr, double)	7.45029
MSSA	MSSA vancomycin	XGBoost usage (1yr, double)	0.255115
MSSA	MSSA tetracycline	XGBoost usage (1yr, double)	2.98978
MSSA	MSSA clindamycin	XGBoost usage (1yr, double)	4.88242
MSSA	MSSA erythromycin	XGBoost usage (1yr, double)	4.90629
MSSA	MSSA clarithromycin	XGBoost usage (1yr, double)	3.42472
P. AERUGINOSA	P. aeruginosa gentamicin	XGBoost usage (1yr, double)	3.54398
P. AERUGINOSA	P. aeruginosa ceftazidime	XGBoost usage (1yr, double)	4.46223
P. AERUGINOSA	P. aeruginosa piperacillin/tazobactam	XGBoost usage (1yr, double)	4.33051
P. AERUGINOSA	P. aeruginosa carbapenems	XGBoost usage (1yr, double)	5.1828
P. AERUGINOSA	P. aeruginosa ciprofloxacin	XGBoost usage (1yr, double)	4.82731
E. COLI	E. coli carbapenems	XGBoost usage (1yr, triple)	0.273174
E. COLI	E. coli piperacillin/tazobactam	XGBoost usage (1yr, triple)	3.481
E. COLI	E. coli gentamicin	XGBoost usage (1yr, triple)	2.8853
E. COLI	E. coli 3rd generation cephalosporins	XGBoost usage (1yr, triple)	3.83836
E. COLI	E. coli ciprofloxacin	XGBoost usage (1yr, triple)	4.29612
E. COLI	E. coli amoxicillin/clavulanic acid	XGBoost usage (1yr, triple)	6.02765
KLEBSIELLA SP.	Klebsiella sp. carbapenems	XGBoost usage (1yr, triple)	0.906323
KLEBSIELLA SP.	Klebsiella sp. gentamicin	XGBoost usage (1yr, triple)	3.4141
KLEBSIELLA SP.	Klebsiella sp. ciprofloxacin	XGBoost usage (1yr, triple)	5.14761
KLEBSIELLA SP.	Klebsiella sp. 3rd generation cephalosporins	XGBoost usage (1yr, triple)	4.71339
KLEBSIELLA SP.	Klebsiella sp. piperacillin/tazobactam	XGBoost usage (1yr, triple)	5.79873
KLEBSIELLA SP.	Klebsiella sp. amoxicillin/clavulanic acid	XGBoost usage (1yr, triple)	7.49015
MSSA	MSSA vancomycin	XGBoost usage (1yr, triple)	0.184432
MSSA	MSSA tetracycline	XGBoost usage (1yr, triple)	2.86788
MSSA	MSSA clindamycin	XGBoost usage (1yr, triple)	4.65073
MSSA	MSSA erythromycin	XGBoost usage (1yr, triple)	4.78295
MSSA	MSSA clarithromycin	XGBoost usage (1yr, triple)	4.03424
P. AERUGINOSA	P. aeruginosa gentamicin	XGBoost usage (1yr, triple)	3.42575
P. AERUGINOSA	P. aeruginosa ceftazidime	XGBoost usage (1yr, triple)	4.23351
P. AERUGINOSA	P. aeruginosa piperacillin/tazobactam	XGBoost usage (1yr, triple)	4.16156
P. AERUGINOSA	P. aeruginosa carbapenems	XGBoost usage (1yr, triple)	4.80817
P. AERUGINOSA	P. aeruginosa ciprofloxacin	XGBoost usage (1yr, triple)	4.2586
E. COLI	E. coli carbapenems	XGBoost 3 years of history	0.427345
E. COLI	E. coli piperacillin/tazobactam	XGBoost 3 years of history	3.31755
E. COLI	E. coli gentamicin	XGBoost 3 years of history	2.62817
E. COLI	E. coli 3rd generation cephalosporins	XGBoost 3 years of history	4.21154
E. COLI	E. coli ciprofloxacin	XGBoost 3 years of history	3.23725
E. COLI	E. coli amoxicillin/clavulanic acid	XGBoost 3 years of history	5.39775
KLEBSIELLA SP.	Klebsiella sp. carbapenems	XGBoost 3 years of history	0.85028
KLEBSIELLA SP.	Klebsiella sp. gentamicin	XGBoost 3 years of history	3.75514
KLEBSIELLA SP.	Klebsiella sp. ciprofloxacin	XGBoost 3 years of history	5.01685
KLEBSIELLA SP.	Klebsiella sp. 3rd generation cephalosporins	XGBoost 3 years of history	4.88786
KLEBSIELLA SP.	Klebsiella sp. piperacillin/tazobactam	XGBoost 3 years of history	5.99295
KLEBSIELLA SP.	Klebsiella sp. amoxicillin/clavulanic acid	XGBoost 3 years of history	7.9449
MSSA	MSSA vancomycin	XGBoost 3 years of history	0.155651
MSSA	MSSA tetracycline	XGBoost 3 years of history	2.85571
MSSA	MSSA clindamycin	XGBoost 3 years of history	4.42374
MSSA	MSSA erythromycin	XGBoost 3 years of history	5.00601
MSSA	MSSA clarithromycin	XGBoost 3 years of history	3.98293
P. AERUGINOSA	P. aeruginosa gentamicin	XGBoost 3 years of history	3.73721
P. AERUGINOSA	P. aeruginosa ceftazidime	XGBoost 3 years of history	3.65701
P. AERUGINOSA	P. aeruginosa piperacillin/tazobactam	XGBoost 3 years of history	4.47343
P. AERUGINOSA	P. aeruginosa carbapenems	XGBoost 3 years of history	5.055
P. AERUGINOSA	P. aeruginosa ciprofloxacin	XGBoost 3 years of history	4.58009
E. COLI	E. coli carbapenems	XGBoost 2 years of history	0.367647
E. COLI	E. coli piperacillin/tazobactam	XGBoost 2 years of history	3.185
E. COLI	E. coli gentamicin	XGBoost 2 years of history	2.89065
E. COLI	E. coli 3rd generation cephalosporins	XGBoost 2 years of history	3.88067
E. COLI	E. coli ciprofloxacin	XGBoost 2 years of history	3.76384
E. COLI	E. coli amoxicillin/clavulanic acid	XGBoost 2 years of history	5.47747
KLEBSIELLA SP.	Klebsiella sp. carbapenems	XGBoost 2 years of history	1.08114
KLEBSIELLA SP.	Klebsiella sp. gentamicin	XGBoost 2 years of history	3.62763
KLEBSIELLA SP.	Klebsiella sp. ciprofloxacin	XGBoost 2 years of history	4.86614
KLEBSIELLA SP.	Klebsiella sp. 3rd generation cephalosporins	XGBoost 2 years of history	4.50052
KLEBSIELLA SP.	Klebsiella sp. piperacillin/tazobactam	XGBoost 2 years of history	5.86784
KLEBSIELLA SP.	Klebsiella sp. amoxicillin/clavulanic acid	XGBoost 2 years of history	7.91773
MSSA	MSSA vancomycin	XGBoost 2 years of history	0.21218
MSSA	MSSA tetracycline	XGBoost 2 years of history	3.05746
MSSA	MSSA clindamycin	XGBoost 2 years of history	4.73359
MSSA	MSSA erythromycin	XGBoost 2 years of history	4.92832
MSSA	MSSA clarithromycin	XGBoost 2 years of history	3.88172
P. AERUGINOSA	P. aeruginosa gentamicin	XGBoost 2 years of history	3.86711
P. AERUGINOSA	P. aeruginosa ceftazidime	XGBoost 2 years of history	4.22794
P. AERUGINOSA	P. aeruginosa piperacillin/tazobactam	XGBoost 2 years of history	4.17325
P. AERUGINOSA	P. aeruginosa carbapenems	XGBoost 2 years of history	4.22736
P. AERUGINOSA	P. aeruginosa ciprofloxacin	XGBoost 2 years of history	4.30814
E. COLI	E. coli carbapenems	XGBoost 1 year of history	0.340995
E. COLI	E. coli piperacillin/tazobactam	XGBoost 1 year of history	3.12723
E. COLI	E. coli gentamicin	XGBoost 1 year of history	2.49098
E. COLI	E. coli 3rd generation cephalosporins	XGBoost 1 year of history	3.29413
E. COLI	E. coli ciprofloxacin	XGBoost 1 year of history	4.05584
E. COLI	E. coli amoxicillin/clavulanic acid	XGBoost 1 year of history	6.01914
KLEBSIELLA SP.	Klebsiella sp. carbapenems	XGBoost 1 year of history	0.707963
KLEBSIELLA SP.	Klebsiella sp. gentamicin	XGBoost 1 year of history	3.5765
KLEBSIELLA SP.	Klebsiella sp. ciprofloxacin	XGBoost 1 year of history	4.75054
KLEBSIELLA SP.	Klebsiella sp. 3rd generation cephalosporins	XGBoost 1 year of history	4.63248
KLEBSIELLA SP.	Klebsiella sp. piperacillin/tazobactam	XGBoost 1 year of history	6.00942
KLEBSIELLA SP.	Klebsiella sp. amoxicillin/clavulanic acid	XGBoost 1 year of history	7.00182
MSSA	MSSA vancomycin	XGBoost 1 year of history	0.300446
MSSA	MSSA tetracycline	XGBoost 1 year of history	2.68392
MSSA	MSSA clindamycin	XGBoost 1 year of history	4.74671
MSSA	MSSA erythromycin	XGBoost 1 year of history	4.87129
MSSA	MSSA clarithromycin	XGBoost 1 year of history	3.44163
P. AERUGINOSA	P. aeruginosa gentamicin	XGBoost 1 year of history	3.9149
P. AERUGINOSA	P. aeruginosa ceftazidime	XGBoost 1 year of history	3.9327
P. AERUGINOSA	P. aeruginosa piperacillin/tazobactam	XGBoost 1 year of history	4.30613
P. AERUGINOSA	P. aeruginosa carbapenems	XGBoost 1 year of history	4.54859
P. AERUGINOSA	P. aeruginosa ciprofloxacin	XGBoost 1 year of history	4.56741
