# Supplementary material for: Predicting future hospital antimicrobial resistance prevalence using machine learning
Source: Commun Med (Lond). 2024 Oct 10;4:197. doi: 10.1038/s43856-024-00606-8 (PMC11467333; doi:10.1038/s43856-024-00606-8)
Supplement: Supplementary file 8 — Supplementary Data 5 [file 43856_2024_606_MOESM8_ESM.xlsx]

## Sheet: Figure4
figure4
pathogen-antibiotic	mae_prev_g10	mae_diff_g10	mae_ols_g10	mae_pred_def_g10	mae_pred_tun_g10	mae_pred_usage_g10	mae_prev_l10	mae_diff_l10	mae_ols_l10	mae_pred_def_l10	mae_pred_tun_l10	mae_pred_usage_l10	mae_prev_g75	mae_diff_g75	mae_ols_g75	mae_pred_def_g75	mae_pred_tun_g75	mae_pred_usage_g75	mae_prev_l75	mae_diff_l75	mae_ols_l75	mae_pred_def_l75	mae_pred_tun_l75	mae_pred_usage_l75	mae_prev_g5	mae_diff_g5	mae_ols_g5	mae_pred_def_g5	mae_pred_tun_g5	mae_pred_usage_g5	mae_prev_l5	mae_diff_l5	mae_ols_l5	mae_pred_def_l5	mae_pred_tun_l5	mae_pred_usage_l5	gr10pr	gr75pr	gr5pr
E. coli 3rd generation cephalosporins	12.7136	14.4722	12.4094	8.62098	12.1804	12.7922	3.10381	5.87178	3.75082	3.32974	3.01385	3.27364	9.36758	15.0544	11.3779	7.6334	8.28437	8.1753	2.75658	5.26017	3.27113	3.06665	2.74188	3.03927	7.50736	11.9504	8.76813	5.9891	6.21921	5.97882	2.27766	4.63211	2.76077	2.81992	2.45869	2.84303	2/116 (2%)	9/116 (8%)	22/116 (19%)
E. coli amoxicillin/clavulanic acid	14.0695	18.8345	14.8226	10.731	12.3434	8.67118	4.0282	7.30071	6.18599	4.939	4.44919	5.17845	12.5276	16.2386	12.7729	10.1323	10.9932	8.93584	3.64125	7.06702	6.03808	4.64151	4.18025	4.83916	9.32852	12.0116	10.3997	7.5143	7.92135	7.27673	2.48047	6.57738	5.11903	4.41529	3.76437	4.44514	16/113 (14%)	23/113 (20%)	49/113 (43%)
E. coli carbapenems	10.8108	10.8108	10.8108	9.97731	10.7359	10.2822	0.176406	0.324507	0.214143	0.21511	0.210929	0.324039	10.8108	10.8108	10.8108	9.97731	10.7359	10.2822	0.176406	0.324507	0.214143	0.21511	0.210929	0.324039	10.8108	10.8108	10.8108	9.97731	10.7359	10.2822	0.176406	0.324507	0.214143	0.21511	0.210929	0.324039	1/116 (1%)	1/116 (1%)	1/116 (1%)
E. coli ciprofloxacin	14.9476	22.4394	15.9719	10.2466	10.1331	11.2486	3.00951	6.02545	4.06585	3.28283	3.00921	3.41792	10.9859	17.112	11.7169	7.6471	8.25961	8.11304	2.58231	5.42296	3.67815	3.07005	2.69235	3.20547	8.76656	13.7349	8.64016	6.37163	6.43358	6.23773	2.15648	4.90636	3.51963	2.85552	2.50306	3.1079	5/116 (4%)	13/116 (11%)	24/116 (21%)
E. coli gentamicin	12.1813	13.5622	12.1559	11.5866	12.4468	13.2685	2.58288	4.62143	2.71036	2.52957	2.24363	2.70235	9.17322	13.6646	8.63909	7.07884	7.43909	7.69259	2.21144	4.0334	2.39122	2.31819	1.99962	2.48216	7.57471	12.5853	6.51332	5.09471	5.58683	5.98754	1.81096	3.25987	2.16582	2.21709	1.80368	2.28106	2/117 (2%)	9/117 (8%)	19/117 (16%)
Klebsiella sp. 3rd generation cephalosporins	15.1893	21.6567	15.3437	11.8538	11.5103	11.6243	3.81829	6.9542	4.55232	3.78585	3.55326	4.01942	12.4674	17.486	11.9626	10.0317	9.75932	10.0372	3.16274	6.29374	4.15948	3.28933	3.05035	3.51395	9.98636	14.4676	10.1549	7.87012	7.6516	7.90165	2.60261	5.63889	3.53812	3.08556	2.8236	3.34135	14/112 (12%)	25/112 (22%)	40/112 (36%)
Klebsiella sp. amoxicillin/clavulanic acid	16.8566	23.6176	17.0376	12.7814	13.3421	11.0769	4.86305	10.3381	6.73697	6.22271	7.09783	6.05216	13.6892	20.7667	14.9662	10.8114	12.0632	9.18337	3.78331	8.67819	5.35036	5.80062	6.2737	6.00073	11.1062	17.5968	11.8422	9.00735	10.1558	8.00582	2.39466	7.01401	5.0553	5.94753	6.14129	6.14817	28/111 (25%)	46/111 (41%)	70/111 (63%)
Klebsiella sp. carbapenems	NA	NA	NA	NA	NA	NA	0.785796	1.35286	0.958318	0.768234	0.759641	0.887409	8.08906	10.971	8.59139	4.06986	5.00426	7.43545	0.654205	1.17956	0.820785	0.708745	0.683162	0.769426	7.49691	10.8695	7.85055	3.33166	4.15866	4.48689	0.539516	1.00363	0.705392	0.674164	0.634907	0.755318	0/113 (0%)	2/113 (2%)	4/113 (4%)
Klebsiella sp. ciprofloxacin	15.1357	21.9949	14.1624	11.1764	8.71876	11.6468	3.76018	7.03042	4.67084	3.82667	3.54072	4.32812	11.7922	18.0838	11.1682	8.43238	7.06561	8.66799	3.05145	5.95078	4.14128	3.54525	3.25778	4.12238	9.3774	14.2795	9.37516	7.03949	5.83672	7.42206	2.08578	4.92561	3.26162	3.03511	2.96039	3.6133	13/112 (12%)	26/112 (23%)	46/112 (41%)
Klebsiella sp. gentamicin	12.1859	15.2039	12.5153	9.32778	8.57051	8.61514	3.22332	5.99152	3.96172	3.24517	2.93071	3.19476	10.7415	13.3754	10.8788	8.57793	7.5969	8.11042	2.91357	5.72872	3.7078	2.99772	2.74625	2.94782	8.41982	12.223	8.13448	6.00642	5.32784	5.69302	2.22503	4.6072	3.32556	2.87572	2.65379	2.85038	10/115 (9%)	16/115 (14%)	33/115 (29%)
MSSA clindamycin	13.8235	19.6151	12.3891	9.51391	10.4026	9.71513	3.96268	6.94236	4.97927	3.71147	4.00268	3.83621	11.7636	16.2973	11.1326	8.32079	8.27008	8.47985	3.34282	6.36626	4.41763	3.34047	3.86207	3.46901	9.18478	12.7181	9.11731	6.32126	6.872	6.79364	2.28442	5.56793	3.53922	3.11122	3.34831	2.96607	15/101 (15%)	25/101 (25%)	46/101 (46%)
MSSA erythromycin	13.6034	19.2004	12.9829	9.00682	9.24438	8.81676	4.17852	7.6832	5.44874	3.73685	4.32802	3.94893	11.8879	16.5704	11.5577	8.40512	8.84174	8.25223	3.50432	7.09378	4.93342	3.20276	3.76004	3.45943	9.48273	14.1145	10.3224	6.62781	7.20943	6.73686	2.26436	5.40009	3.21466	2.74978	3.20225	2.90654	19/95 (20%)	29/95 (31%)	50/95 (53%)
MSSA tetracycline	11.4043	18.3731	8.32141	7.06607	6.29144	8.10258	2.99594	5.34944	3.59452	2.60422	2.5455	2.60408	9.72299	13.3139	8.87713	6.34944	5.4687	6.8149	2.65634	5.03589	3.27372	2.40882	2.40059	2.39829	7.89655	12.5386	7.83676	5.20853	4.21218	5.48905	2.21328	4.22349	2.83469	2.18808	2.30791	2.16102	3/113 (3%)	9/113 (8%)	20/113 (18%)
P. aeruginosa carbapenems	16.0641	28.2159	17.6028	8.27238	9.48005	11.9347	3.84012	7.06794	4.54575	4.62924	3.84796	4.42298	11.8832	21.4567	11.0304	7.66431	7.06947	9.1951	2.93069	5.33663	4.27654	4.14554	3.59037	3.92092	9.28842	15.5678	8.98841	6.35276	5.90583	7.43198	1.85697	4.38136	3.53441	3.958	3.29793	3.47685	10/92 (11%)	23/92 (25%)	41/92 (45%)
P. aeruginosa ceftazidime	14.9828	23.5411	17.2115	7.58156	7.58608	8.73011	3.33678	7.39321	3.88984	3.29909	2.54688	3.66126	13.1479	21.001	14.5023	6.81032	6.12143	7.85158	2.77976	6.61926	3.49107	3.13196	2.56785	3.45003	11.1662	18.7455	11.7574	5.82737	5.12507	6.90979	2.14418	5.41786	3.23108	3.08788	2.55557	3.24535	18/89 (20%)	25/89 (28%)	35/89 (39%)
P. aeruginosa ciprofloxacin	12.4505	22.3524	14.0047	8.49135	8.78004	8.22771	3.24336	6.72471	4.47281	3.99017	4.03772	3.9967	11.0196	17.6997	12.6414	7.24506	7.47911	7.06482	2.75253	6.50087	3.93229	3.9	3.9394	3.90958	9.26153	15.7828	10.1475	5.96057	6.65107	6.25803	2.04847	5.30341	3.52732	3.91579	3.67744	3.71212	13/93 (14%)	20/93 (22%)	32/93 (34%)
P. aeruginosa gentamicin	12.8356	20.4345	14.9947	11.7219	11.2144	8.68651	3.0022	5.15804	4.17662	3.22388	3.30244	3.45547	11.1789	16.9607	13.0653	9.77021	9.93235	9.15317	2.70382	4.79949	3.86082	3.02668	3.05641	3.13948	7.9895	9.97288	9.50257	6.05999	6.71442	6.21177	1.71683	4.40929	2.83096	2.74026	2.52389	2.72777	4/67 (6%)	7/67 (10%)	20/67 (30%)
E. coli piperacillin/tazobactam	15.7189	14.9851	17.9303	10.4195	13.3465	15.1076	2.8501	4.77535	3.43264	3.24159	3.09044	2.89891	11.2353	12.718	12.1938	8.98093	9.60718	8.484	2.5763	4.45889	3.1769	3.00716	2.885	2.82146	7.80997	9.11026	8.56487	6.64609	7.29958	6.09295	2.00212	3.99924	2.59502	2.60373	2.3484	2.48501	3/112 (3%)	8/112 (7%)	23/112 (21%)
Klebsiella sp. piperacillin/tazobactam	14.5177	21.4761	14.7459	10.1908	13.1109	11.3513	3.98984	6.81222	4.66899	4.75086	4.46961	4.29236	12.5567	18.3076	12.6488	9.06089	10.8698	9.58225	3.30082	6.03413	4.10094	4.44328	4.16651	4.01912	10.1575	14.6054	10.1214	7.75772	8.63693	7.73221	2.37837	5.26894	3.52312	4.07651	3.934	3.82348	21/109 (19%)	32/109 (29%)	51/109 (47%)
MSSA vancomycin	NA	NA	NA	NA	NA	NA	0.140686	0.290951	0.194692	0.142583	0.173852	0.144288	NA	NA	NA	NA	NA	NA	0.140686	0.290951	0.194692	0.142583	0.173852	0.144288	NA	NA	NA	NA	NA	NA	0.140686	0.290951	0.194692	0.142583	0.173852	0.144288	0/88 (0%)	0/88 (0%)	0/88 (0%)
P. aeruginosa piperacillin/tazobactam	16.5554	25.1375	19.5881	8.39569	8.28844	9.85095	3.40035	7.43173	4.25093	3.46727	3.71363	3.60324	14.2717	22.0856	16.5549	7.87949	7.72569	9.06585	3.05292	6.95855	3.93983	3.25107	3.53413	3.3623	10.4443	16.3433	11.6554	5.88725	5.91556	6.79922	2.15532	6.10772	3.2988	3.13619	3.43375	3.10428	13/89 (15%)	18/89 (20%)	34/89 (38%)
MSSA clarithromycin	13.8134	23.0741	14.2399	6.95548	6.92262	8.33451	3.62459	7.64969	4.6323	3.52291	3.14581	3.33444	12.4432	21.1631	13.1676	6.64785	5.88425	7.91496	3.33308	7.17749	4.31583	3.39557	3.13811	3.14354	9.37415	14.5207	10.0556	5.5778	4.85982	6.58866	2.40737	6.75511	3.48365	3.05187	2.91043	2.5133	5/44 (11%)	7/44 (16%)	15/44 (34%)
